# Supplementary material for: Variations in microbial community compositions and processes imposed under contrast geochemical contexts in Sicilian mud volcanoes, Italy
Source: Front Microbiol. 2024 Sep 20;15:1461252. doi: 10.3389/fmicb.2024.1461252 (PMC11449744; doi:10.3389/fmicb.2024.1461252)
Supplement: Supplementary file 4 [file Table_2.XLSX]

## Sheet: AR_VB01
OTU	Domain	Phylum	Class	Order	Family	Genus	AR01-ew-VB01	AR01-1.5cm-VB01	AR01-11.5cm-VB01	AR01-14.5cm-VB01	AR01-17.5cm-VB01	AR01-41.5cm-VB01	AR01-65.5cm-VB01	abundance in total reads
Otu0001	Bacteria	Proteobacteria	Gammaproteobacteria	Thiotrichales	Piscirickettsiaceae	Thiomicrospira	0	0	0	0	0	0	0	0
Otu0002	Bacteria	Proteobacteria	Deltaproteobacteria	Desulfuromonadales	Desulfuromonadaceae	Desulfuromusa	0.112461	0.129755	0.130093	0.149214	0.17623	0.107119	0.0699588	0.123963
Otu0003	Bacteria	Chloroflexi	Anaerolineae	Anaerolineales	Anaerolineaceae	uncultured	0.00134953	0	0	0	0	0	0	0.000157513
Otu0004	Bacteria	Bacteroidetes	unclassified	unclassified	unclassified	unclassified	0.11291	0.105664	0.091215	0.0552024	0.0827124	0.175254	0.0332384	0.0920928
Otu0005	Bacteria	Deferribacteres	Deferribacteres	Deferribacterales	Deferribacteraceae	Flexistipes	0.000899685	0	0	0	0	0	0	0.000105009
Otu0006	Bacteria	Deferribacteres	Deferribacteres	Deferribacterales	Deferribacteraceae	Flexistipes	0	0	0	0	0	0	0	0
Otu0007	Bacteria	Proteobacteria	Deltaproteobacteria	Desulfobacterales	Desulfobulbaceae	Desulfurivibrio	0.0548808	0.0587489	0.0396262	0.0254266	0.038003	0.0854237	0.0826211	0.0555497
Otu0008	Bacteria	Proteobacteria	Gammaproteobacteria	Gammaproteobacteria_Incertae_Sedis	Unknown_Family	Thiohalorhabdus	0	0	0	0	0	0	0	0
Otu0009	Bacteria	Proteobacteria	Epsilonproteobacteria	Campylobacterales	Campylobacteraceae	Arcobacter	0	0	0	0	0	0	0	0
Otu0010	Bacteria	Proteobacteria	Gammaproteobacteria	Methylococcales	Methylococcaceae	Methylohalobius	0	0	0	0	0	0	0	0
Otu0011	Bacteria	Proteobacteria	Zetaproteobacteria	Mariprofundales	Mariprofundaceae	Mariprofundus	0.000899685	0	0	0	0	0	0	0.000105009
Otu0012	Bacteria	Proteobacteria	Gammaproteobacteria	Gammaproteobacteria_Incertae_Sedis	Unknown_Family	Thiohalophilus	0	0	0	0	0	0	0	0
Otu0013	Bacteria	Chloroflexi	Dehalococcoidia	GIF9	GIF9_fa	GIF9_ge	0.0346379	0.0304311	0.0168224	0.0103714	0.0178838	0.0277966	0.0813549	0.0321327
Otu0014	Bacteria	Proteobacteria	Deltaproteobacteria	Desulfuromonadales	Desulfuromonadaceae	Desulfuromusa	0.00674764	0.0147929	0.0175701	0.0956842	0.0637109	0.00372881	0.00221589	0.0300326
Otu0015	Bacteria	Proteobacteria	Gammaproteobacteria	Methylococcales	Marine_Methylotrophic_Group_1	Marine_Methylotrophic_Group_1_ge	0.0287899	0.0245139	0.0145794	0.0782871	0.054769	0.00677966	0.000949668	0.029665
Otu0016	Bacteria	Proteobacteria	Gammaproteobacteria	Gammaproteobacteria_Incertae_Sedis	Unknown_Family	Thiohalorhabdus	0.000449843	0	0	0	0	0	0	5.25045e-05
Otu0017	Bacteria	Proteobacteria	Gammaproteobacteria	Gammaproteobacteria_Incertae_Sedis	Unknown_Family	Thiohalorhabdus	0	0	0	0	0	0	0	0
Otu0018	Bacteria	unclassified	unclassified	unclassified	unclassified	unclassified	0	0	0	0	0	0	0	0
Otu0019	Bacteria	Proteobacteria	Deltaproteobacteria	Desulfarculales	Desulfarculaceae	Desulfatiglans	0	0	0	0	0	0	0	0
Otu0020	Bacteria	Chloroflexi	Anaerolineae	Anaerolineales	Anaerolineaceae	unclassified	0.0233918	0.0105664	0.0164486	0.0123787	0.0182563	0.0315254	0.0329218	0.0212118
Otu0021	Bacteria	Chloroflexi	Dehalococcoidia	GIF9	GIF9_fa	GIF9_ge	0.00899685	0.0143702	0.0130841	0.00368016	0.00782414	0.0135593	0.0674264	0.0196367
Otu0022	Bacteria	Proteobacteria	Gammaproteobacteria	Gammaproteobacteria_Incertae_Sedis	Unknown_Family	Thiohalorhabdus	0	0	0	0	0	0	0	0
Otu0023	Bacteria	unclassified	unclassified	unclassified	unclassified	unclassified	0	0	0	0	0	0	0	0
Otu0024	Bacteria	Bacteroidetes	Bacteroidia	Bacteroidales	ML635J-40_aquatic_group	ML635J-40_aquatic_group_ge	0.0139451	0.0228233	0.0299065	0.0163934	0.021237	0.0138983	0.00633112	0.0174315
Otu0025	Bacteria	Proteobacteria	Deltaproteobacteria	Desulfobacterales	Desulfobulbaceae	Desulfurivibrio	0.0265407	0.0215554	0.0138318	0.0133824	0.0219821	0.0189831	0.00759734	0.0171165
Otu0026	Bacteria	Bacteroidetes	Bacteroidia	Bacteroidia_Incertae_Sedis	Draconibacteriaceae	unclassified	0.0148448	0.0173288	0.0235514	0.0200736	0.0257079	0.0172881	0.002849	0.0171165
Otu0027	Bacteria	Proteobacteria	Deltaproteobacteria	Desulfuromonadales	Desulfuromonadaceae	Desulfuromusa	0.000899685	0.00760778	0.0295327	0.0572098	0.0152757	0	0	0.0163289
Otu0028	Bacteria	Proteobacteria	Deltaproteobacteria	Bdellovibrionales	Bacteriovoracaceae	Deferrisoma	0.0130454	0.010989	0.0175701	0.00602208	0.00707899	0.020339	0.0246914	0.0145437
Otu0029	Bacteria	Actinobacteria	Coriobacteriia	Coriobacteriales	Coriobacteriaceae	uncultured	0.0175439	0.0152156	0.00859813	0.00802944	0.0137854	0.0115254	0.0259576	0.0144387
Otu0030	Bacteria	Bacteroidetes	Bacteroidetes_BD2-2	Bacteroidetes_BD2-2_or	Bacteroidetes_BD2-2_fa	Bacteroidetes_BD2-2_ge	0.0220423	0.0152156	0.00785047	0.00970224	0.00707899	0.0155932	0.0212092	0.0140187
Otu0031	Bacteria	Cloacimonetes	MSBL8	MSBL8_or	MSBL8_fa	MSBL8_ge	0.0157445	0.0173288	0.00747664	0.0103714	0.0104322	0.00983051	0.0237417	0.0135987
Otu0032	Bacteria	Firmicutes	Clostridia	Clostridiales	Syntrophomonadaceae	uncultured	0.00719748	0.0105664	0.0149533	0.011375	0.0119225	0.0122034	0.0231086	0.0134411
Otu0033	Bacteria	CPR2	CPR2_cl	CPR2_or	CPR2_fa	CPR2_ge	0.0121457	0.0143702	0.0108411	0.0133824	0.0152757	0.0162712	0.00601456	0.0124961
Otu0034	Bacteria	Proteobacteria	Gammaproteobacteria	Methylococcales	Methylococcaceae	unclassified	0.0355376	0.0240913	0.0071028	0.00568752	0.00819672	0.0138983	0	0.0123385
Otu0035	Bacteria	Proteobacteria	Gammaproteobacteria	Xanthomonadales	Xanthomonadaceae	Stenotrophomonas	0	0	0	0	0	0	0	0
Otu0036	Bacteria	Actinobacteria	unclassified	unclassified	unclassified	unclassified	0.000449843	0	0	0	0	0	0	5.25045e-05
Otu0037	Bacteria	Proteobacteria	Deltaproteobacteria	Desulfobacterales	Desulfobulbaceae	MSBL7	0.000899685	0	0	0	0	0	0	0.000105009
Otu0038	Bacteria	Proteobacteria	Gammaproteobacteria	Alteromonadales	Alteromonadaceae	Marinobacter	0	0	0	0	0	0	0	0
Otu0039	Bacteria	Proteobacteria	Alphaproteobacteria	Rhodobacterales	Rhodobacteraceae	unclassified	0.0062978	0.0147929	0.0426168	0.00869856	0.00223547	0.00237288	0.000316556	0.0106584
Otu0040	Bacteria	Chloroflexi	Anaerolineae	Anaerolineales	Anaerolineaceae	uncultured	0	0	0	0	0	0	0	0
Otu0041	Bacteria	Parcubacteria	unclassified	unclassified	unclassified	unclassified	0.0121457	0.012257	0.000747664	0.00234192	0.00260805	0.0135593	0.0167775	0.00866324
Otu0042	Bacteria	Firmicutes	Clostridia	Clostridiales	Syntrophomonadaceae	uncultured	0.00719748	0.00633981	0.0082243	0.00234192	0.00819672	0.0118644	0.011396	0.00803318
Otu0043	Bacteria	Bacteroidetes	Bacteroidetes_Incertae_Sedis	Order_III	MAT-CR-P4-C12	MAT-CR-P4-C12_ge	0	0	0	0	0	0	0	0
Otu0044	Bacteria	Bacteroidetes	Bacteroidia	Bacteroidales	ML635J-40_aquatic_group	ML635J-40_aquatic_group_ge	0.00944669	0.00803043	0.0108411	0.00769488	0.00670641	0.00779661	0.00189934	0.00729812
Otu0045	Bacteria	Chloroflexi	Anaerolineae	Anaerolineales	Anaerolineaceae	uncultured	0.00989654	0.00507185	0.00149533	0.00200736	0.00447094	0.00745763	0.0193099	0.00729812
Otu0046	Bacteria	Bacteroidetes	Bacteroidetes_Incertae_Sedis	Order_III	F1-37X2	F1-37X2_ge	0.00854701	0.00676247	0.0100935	0.00635664	0.00633383	0.0111864	0.00189934	0.00719311
Otu0047	Bacteria	unclassified	unclassified	unclassified	unclassified	unclassified	0	0	0	0	0	0	0	0
Otu0048	Bacteria	Chloroflexi	Anaerolineae	Anaerolineales	Anaerolineaceae	unclassified	0.00449843	0.00380389	0.00373832	0.0050184	0.00633383	0.00881356	0.0155112	0.00714061
Otu0049	Bacteria	Proteobacteria	Deltaproteobacteria	Desulfobacterales	Desulfobacteraceae	Desulfosalsimonas	0	0	0	0	0	0	0	0
Otu0050	Bacteria	Proteobacteria	Deltaproteobacteria	Desulfobacterales	Desulfobacteraceae	unclassified	0	0	0	0	0	0	0	0
Otu0051	Bacteria	Bacteroidetes	Bacteroidia	Bacteroidales	Marinilabiaceae	uncultured	0.000449843	0	0	0	0	0	0	5.25045e-05
Otu0052	Bacteria	Proteobacteria	Gammaproteobacteria	Oceanospirillales	Halomonadaceae	unclassified	0.00404858	0.0114117	0.0138318	0.0120442	0.00260805	0.00101695	0	0.00624803
Otu0053	Bacteria	Proteobacteria	Gammaproteobacteria	Thiotrichales	Piscirickettsiaceae	Methylophaga	0.0179937	0.00972105	0.00448598	0.00200736	0.00298063	0.00711864	0.002849	0.00624803
Otu0054	Bacteria	Bacteroidetes	Bacteroidia	Bacteroidales	ML635J-40_aquatic_group	ML635J-40_aquatic_group_ge	0.00404858	0.00633981	0.00859813	0.008364	0.00745156	0.00440678	0.00379867	0.00614302
Otu0055	Bacteria	Proteobacteria	Deltaproteobacteria	Desulfobacterales	Desulfobacteraceae	unclassified	0	0	0	0	0	0	0	0
Otu0056	Bacteria	Firmicutes	Clostridia	Clostridiales	Clostridiaceae_2	Anoxynatronum	0.000449843	0.00338123	0.0123364	0.0143861	0.00633383	0.00237288	0.00189934	0.00603801
Otu0057	Bacteria	Bacteroidetes	Sphingobacteriia	Sphingobacteriales	unclassified	unclassified	0.00674764	0.00591716	0.0100935	0.00401472	0.0033532	0.0108475	0.00158278	0.00598551
Otu0058	Bacteria	Proteobacteria	Deltaproteobacteria	Desulfarculales	Desulfarculaceae	Desulfatiglans	0.00674764	0.00422654	0.00598131	0.00368016	0.00372578	0.00915254	0.00759734	0.005933
Otu0059	Bacteria	Thermotogae	Thermotogae	Kosmotogales	Kosmotogaceae	unclassified	0	0	0	0	0	0	0	0
Otu0060	Bacteria	Chloroflexi	Dehalococcoidia	GIF9	GIF9_fa	GIF9_ge	0.00224921	0.000845309	0.000373832	0	0.000745156	0.00135593	0.0300728	0.00572299
Otu0061	Bacteria	Proteobacteria	Gammaproteobacteria	Xanthomonadales	uncultured	uncultured_ge	0.00494827	0.00718512	0.0108411	0.00434928	0.00484352	0.00644068	0.00221589	0.00572299
Otu0062	Bacteria	Proteobacteria	Deltaproteobacteria	Desulfuromonadales	Desulfuromonadaceae	Desulfuromonas	0	0	0	0	0	0	0	0
Otu0063	Bacteria	Proteobacteria	Gammaproteobacteria	Gammaproteobacteria_Incertae_Sedis	Unknown_Family	Thiohalorhabdus	0	0	0	0	0	0	0	0
Otu0064	Bacteria	Chloroflexi	Anaerolineae	Anaerolineales	Anaerolineaceae	uncultured	0	0	0	0	0	0	0	0
Otu0065	Bacteria	Proteobacteria	Gammaproteobacteria	Thiotrichales	Piscirickettsiaceae	Methylophaga	0.0265407	0.00591716	0.0011215	0.00100368	0.00223547	0.00576271	0	0.00535546
Otu0066	Bacteria	Gemmatimonadetes	PAUC43f_marine_benthic_group	PAUC43f_marine_benthic_group_or	PAUC43f_marine_benthic_group_fa	PAUC43f_marine_benthic_group_ge	0	0	0	0	0	0	0	0
Otu0067	Bacteria	Firmicutes	Clostridia	Clostridiales	Clostridiaceae_2	Anoxynatronum	0.00494827	0.00591716	0.00411215	0.0033456	0.00409836	0.00847458	0.00601456	0.00530295
Otu0068	Bacteria	Firmicutes	Clostridia	Clostridiales	Syntrophomonadaceae	uncultured	0	0.00380389	0.00523364	0.00368016	0.0085693	0.00983051	0.00348211	0.00509293
Otu0069	Bacteria	Cloacimonetes	MSBL8	MSBL8_or	MSBL8_fa	MSBL8_ge	0.00449843	0.00718512	0.00411215	0.00468384	0.00409836	0.00474576	0.00633112	0.00509293
Otu0070	Bacteria	Proteobacteria	Deltaproteobacteria	Desulfarculales	Desulfarculaceae	Desulfatiglans	0.00359874	0.00549451	0.00672897	0.00401472	0.00558867	0.00779661	0.00221589	0.00504043
Otu0071	Bacteria	Chloroflexi	Anaerolineae	Anaerolineales	Anaerolineaceae	uncultured	0.0031489	0.00380389	0.00299065	0.00368016	0.00707899	0.00779661	0.00538145	0.00493542
Otu0072	Bacteria	Gemmatimonadetes	PAUC43f_marine_benthic_group	PAUC43f_marine_benthic_group_or	PAUC43f_marine_benthic_group_fa	PAUC43f_marine_benthic_group_ge	0	0	0	0	0	0	0	0
Otu0073	Bacteria	Bacteroidetes	unclassified	unclassified	unclassified	unclassified	0	0	0	0	0	0	0	0
Otu0074	Bacteria	Proteobacteria	Deltaproteobacteria	Sva0485	Sva0485_fa	Sva0485_ge	0.00584795	0.00380389	0.00224299	0.00234192	0.00298063	0.00745763	0.00886356	0.00488292
Otu0075	Bacteria	Proteobacteria	Gammaproteobacteria	Chromatiales	Halothiobacillaceae	Halothiobacillus	0	0	0	0	0	0	0	0
Otu0076	Bacteria	Proteobacteria	Betaproteobacteria	Burkholderiales	Comamonadaceae	Delftia	0.000449843	0	0	0	0	0	0	5.25045e-05
Otu0077	Bacteria	Atribacteria	Atribacteria_cl	Atribacteria_or	Atribacteria_fa	Atribacteria_ge	0.00404858	0.00338123	0.00149533	0.0016728	0.00298063	0.00677966	0.0107629	0.00462039
Otu0078	Bacteria	Proteobacteria	Gammaproteobacteria	Chromatiales	Chromatiaceae	Thiohalobacter	0	0	0	0	0	0	0	0
Otu0079	Bacteria	Chloroflexi	Anaerolineae	Anaerolineales	Anaerolineaceae	unclassified	0.0031489	0.00549451	0.00224299	0.00200736	0.00409836	0.00542373	0.00886356	0.00456789
Otu0080	Bacteria	Chloroflexi	Dehalococcoidia	GIF9	GIF9_fa	GIF9_ge	0.00539811	0.00295858	0.00299065	0.00234192	0.00260805	0.00474576	0.00949668	0.00446288
Otu0081	Bacteria	Proteobacteria	Deltaproteobacteria	Syntrophobacterales	Syntrophobacteraceae	unclassified	0	0	0	0	0	0	0	0
Otu0082	Bacteria	Chloroflexi	Dehalococcoidia	FS117-23B-02	FS117-23B-02_fa	FS117-23B-02_ge	0.000899685	0.00211327	0.0011215	0.00033456	0.000745156	0.00169492	0.0208927	0.00441037
Otu0083	Bacteria	Proteobacteria	Deltaproteobacteria	Desulfobacterales	Desulfobacteraceae	unclassified	0	0	0	0	0.000372578	0	0	5.25045e-05
Otu0084	Bacteria	Bacteroidetes	Bacteroidetes_Incertae_Sedis	Order_III	uncultured	uncultured_ge	0.00404858	0.00803043	0.00560748	0.00301104	0.00298063	0.00576271	0.000949668	0.00420036
Otu0085	Bacteria	Caldiserica	Caldisericia	Caldisericales	Caldisericaceae	Caldisericum	0	0	0	0	0	0	0	0
Otu0086	Bacteria	Proteobacteria	Deltaproteobacteria	Desulfuromonadales	Desulfuromonadaceae	unclassified	0	0	0	0	0	0	0	0
Otu0087	Bacteria	Ignavibacteriae	Ignavibacteria	Ignavibacteriales	unclassified	unclassified	0	0	0	0	0	0	0	0
Otu0088	Bacteria	Spirochaetae	Spirochaetes	Spirochaetales	Spirochaetaceae	Spirochaeta_2	0.00539811	0.0046492	0.00299065	0.00267648	0.00260805	0.00813559	0.002849	0.00414785
Otu0089	Bacteria	Thermotogae	Thermotogae	Kosmotogales	Kosmotogaceae	uncultured	0.00359874	0.00507185	0.00411215	0.00133824	0.0033532	0.00101695	0.0101298	0.00414785
Otu0090	Bacteria	unclassified	unclassified	unclassified	unclassified	unclassified	0	0	0	0	0	0	0	0
Otu0091	Bacteria	Chloroflexi	Anaerolineae	Anaerolineales	Anaerolineaceae	uncultured	0.00269906	0.00380389	0.00336449	0.0033456	0.00409836	0.00508475	0.00474834	0.00393783
Otu0092	Bacteria	Bacteroidetes	Bacteroidia	Bacteroidales	Marinilabiaceae	unclassified	0	0.000422654	0.00560748	0.0110405	0.00931446	0.000338983	0	0.00393783
Otu0094	Bacteria	unclassified	unclassified	unclassified	unclassified	unclassified	0.00134953	0	0	0	0	0	0	0.000157513
Otu0095	Bacteria	Aminicenantes	Aminicenantes_cl	Aminicenantes_or	Aminicenantes_fa	Aminicenantes_ge	0	0	0	0	0	0	0	0
Otu0096	Bacteria	Acetothermia	Acetothermia_cl	Acetothermia_or	Acetothermia_fa	Acetothermia_ge	0	0	0	0	0	0	0	0
Otu0097	Bacteria	Chloroflexi	Anaerolineae	Anaerolineales	Anaerolineaceae	uncultured	0.00449843	0.0046492	0.00299065	0.00234192	0.00223547	0.00372881	0.00379867	0.00341279
Otu0098	Bacteria	Verrucomicrobia	WCHB1-41	WCHB1-41_or	WCHB1-41_fa	WCHB1-41_ge	0.000449843	0.000845309	0.00373832	0.0140515	0.00372578	0	0	0.00341279
Otu0099	Bacteria	Proteobacteria	Deltaproteobacteria	Desulfobacterales	Desulfobacteraceae	uncultured	0.0031489	0.00253593	0.00485981	0.00200736	0.00596125	0.00237288	0.002849	0.00336029
Otu0100	Bacteria	Planctomycetes	Phycisphaerae	MSBL9	MSBL9_fa	MSBL9_ge	0.000449843	0	0	0	0	0	0	5.25045e-05
Otu0101	Bacteria	Bacteroidetes	Cytophagia	Cytophagales	Cyclobacteriaceae	unclassified	0.0031489	0.00633981	0.00747664	0.00066912	0.00149031	0.00338983	0.00126622	0.00325528
Otu0102	Bacteria	Proteobacteria	Gammaproteobacteria	Thiotrichales	Piscirickettsiaceae	unclassified	0.0161943	0.00380389	0.0011215	0.00234192	0.000745156	0	0.00126622	0.00320277
Otu0103	Bacteria	Marinimicrobia_SAR406_clade	Marinimicrobia_SAR406_clade_cl	Marinimicrobia_SAR406_orade_or	Marinimicrobia_SAR406_faade_fa	Marinimicrobia_SAR406_geade_ge	0	0	0	0	0	0	0	0
Otu0104	Bacteria	Tenericutes	Mollicutes	Acholeplasmatales	Acholeplasmataceae	Acholeplasma	0.000449843	0.00253593	0.00411215	0.011375	0.00149031	0.000338983	0	0.00299275
Otu0105	Bacteria	Microgenomates	Candidatus_Woesebacteria	Candidatus_Woesebacteria_or	Candidatus_Woesebacteria_fa	Candidatus_Woesebacteria_ge	0.00539811	0.00253593	0.00448598	0.00066912	0.00260805	0.00474576	0.000949668	0.00294025
Otu0106	Bacteria	Marinimicrobia_SAR406_clade	Marinimicrobia_SAR406_clade_cl	Marinimicrobia_SAR406_orade_or	Marinimicrobia_SAR406_faade_fa	Marinimicrobia_SAR406_geade_ge	0.000449843	0	0	0	0	0	0	5.25045e-05
Otu0107	Bacteria	WS2	WS2_cl	WS2_or	WS2_fa	WS2_ge	0.000449843	0.000422654	0.000373832	0.00033456	0	0.000338983	0.0155112	0.00283524
Otu0108	Bacteria	Proteobacteria	Deltaproteobacteria	Desulfobacterales	Desulfobacteraceae	unclassified	0	0	0	0	0	0	0	0
Otu0109	Bacteria	Parcubacteria	Candidatus_Moranbacteria	Candidatus_Moranbacteria_or	Candidatus_Moranbacteria_fa	Candidatus_Moranbacteria_ge	0.00539811	0.00633981	0.000747664	0.00200736	0.00223547	0.00271186	0.00126622	0.00278274
Otu0110	Bacteria	Ignavibacteriae	Ignavibacteria	Ignavibacteriales	BSN166	BSN166_ge	0.00179937	0.00169062	0.00336449	0.00033456	0.000745156	0.00440678	0.00633112	0.00278274
Otu0111	Bacteria	Parcubacteria	unclassified	unclassified	unclassified	unclassified	0.00539811	0.0046492	0	0	0	0.00508475	0.00411523	0.00267773
Otu0112	Bacteria	unclassified	unclassified	unclassified	unclassified	unclassified	0	0	0	0	0	0	0	0
Otu0113	Bacteria	Proteobacteria	Gammaproteobacteria	Gammaproteobacteria_Incertae_Sedis	Unknown_Family	unclassified	0	0	0	0	0	0	0	0
Otu0114	Bacteria	Gemmatimonadetes	BD2-11_terrestrial_group	BD2-11_terrestrial_group_or	BD2-11_terrestrial_group_fa	BD2-11_terrestrial_group_ge	0	0	0	0	0	0	0	0
Otu0115	Bacteria	Chloroflexi	Anaerolineae	Anaerolineales	Anaerolineaceae	unclassified	0.00224921	0.0046492	0.00224299	0.00066912	0.00111773	0.00372881	0.002849	0.00246771
Otu0116	Bacteria	Chloroflexi	Dehalococcoidia	GIF9	GIF9_fa	GIF9_ge	0.0031489	0.00126796	0.000747664	0.00066912	0.00223547	0.0020339	0.00664767	0.00246771
Otu0117	Bacteria	Ignavibacteriae	Ignavibacteria	Ignavibacteriales	BSN166	BSN166_ge	0.00494827	0.00169062	0.0011215	0.00133824	0.00223547	0.00237288	0.00379867	0.00246771
Otu0118	Bacteria	Chloroflexi	Anaerolineae	Anaerolineales	Anaerolineaceae	unclassified	0.000899685	0.00126796	0.00186916	0.00100368	0.00260805	0.00169492	0.00696423	0.00246771
Otu0119	Bacteria	Bacteroidetes	Bacteroidetes_BD2-2	Bacteroidetes_BD2-2_or	Bacteroidetes_BD2-2_fa	Bacteroidetes_BD2-2_ge	0.000899685	0.00211327	0.00299065	0.00401472	0.00447094	0.0020339	0.000633112	0.00246771
Otu0120	Bacteria	Proteobacteria	Deltaproteobacteria	unclassified	unclassified	unclassified	0	0	0	0	0	0	0	0
Otu0121	Bacteria	unclassified	unclassified	unclassified	unclassified	unclassified	0.000449843	0	0	0	0	0	0	5.25045e-05
Otu0122	Bacteria	Firmicutes	Bacilli	Bacillales	Alicyclobacillaceae	Tumebacillus	0	0.000422654	0	0	0	0	0	5.25045e-05
Otu0123	Bacteria	Bacteroidetes	Bacteroidia	Bacteroidales	Marinilabiaceae	uncultured	0	0	0	0	0	0	0	0
Otu0124	Bacteria	Bacteroidetes	Bacteroidia	Bacteroidia_Incertae_Sedis	Draconibacteriaceae	uncultured	0.000449843	0.000845309	0.00448598	0.00635664	0.00298063	0.000677966	0	0.0023102
Otu0125	Bacteria	Proteobacteria	Deltaproteobacteria	Desulfuromonadales	Geobacteraceae	Geoalkalibacter	0	0.00211327	0.00149533	0.00702576	0.0033532	0.000338983	0.000949668	0.00225769
Otu0126	Bacteria	Proteobacteria	Deltaproteobacteria	Desulfobacterales	Desulfobulbaceae	Desulfobulbus	0.000449843	0.00211327	0.00299065	0.00468384	0.0033532	0.00169492	0.000316556	0.00225769
Otu0127	Bacteria	unclassified	unclassified	unclassified	unclassified	unclassified	0	0	0	0	0	0	0	0
Otu0128	Bacteria	Proteobacteria	Deltaproteobacteria	Desulfobacterales	Desulfobulbaceae	Desulfobulbus	0	0	0	0	0	0	0	0
Otu0129	Bacteria	Bacteroidetes	Sphingobacteriia	Sphingobacteriales	Saprospiraceae	uncultured	0.00224921	0.00422654	0.00785047	0	0.000372578	0.00135593	0	0.00215268
Otu0130	Bacteria	Ignavibacteriae	Ignavibacteria	Ignavibacteriales	BSV26	BSV26_ge	0.00494827	0.00253593	0.00186916	0.00066912	0.00298063	0.0020339	0.000949668	0.00215268
Otu0131	Bacteria	unclassified	unclassified	unclassified	unclassified	unclassified	0.00134953	0.00253593	0.00186916	0.00100368	0.00149031	0.0020339	0.00443178	0.00215268
Otu0132	Bacteria	Planctomycetes	Phycisphaerae	MSBL9	MSBL9_fa	MSBL9_ge	0	0	0	0	0	0	0	0
Otu0133	Bacteria	Firmicutes	Clostridia	Clostridiales	TSAC18	TSAC18_ge	0.00179937	0.00380389	0.00186916	0.0016728	0.000372578	0.00305085	0.00189934	0.00204767
Otu0134	Bacteria	Firmicutes	Clostridia	Clostridiales	MAT-CR-H4-C10	MAT-CR-H4-C10_ge	0	0	0.000747664	0	0	0	0	0.000105009
Otu0135	Bacteria	Ignavibacteriae	Ignavibacteria	Ignavibacteriales	BSN166	BSN166_ge	0.00224921	0.00253593	0.0011215	0.00133824	0.000745156	0.0040678	0.00189934	0.00199517
Otu0136	Bacteria	Parcubacteria	Parcubacteria_cl	Parcubacteria_or	Parcubacteria_fa	Parcubacteria_ge	0	0	0	0	0	0	0	0
Otu0137	Bacteria	Gracilibacteria	Gracilibacteria_cl	Gracilibacteria_or	Gracilibacteria_fa	Gracilibacteria_ge	0	0	0.000373832	0	0	0.000338983	0.0110795	0.00194267
Otu0138	Bacteria	Proteobacteria	Deltaproteobacteria	Desulfobacterales	Desulfobacteraceae	unclassified	0	0	0	0	0	0	0	0
Otu0139	Bacteria	unclassified	unclassified	unclassified	unclassified	unclassified	0	0	0	0	0	0	0	0
Otu0140	Bacteria	Proteobacteria	Alphaproteobacteria	Rhizobiales	Methylobacteriaceae	Methylobacterium	0	0	0	0	0	0	0	0
Otu0141	Bacteria	Actinobacteria	Coriobacteriia	Coriobacteriales	Coriobacteriaceae	uncultured	0.000899685	0.00126796	0.00299065	0.00066912	0.00223547	0.000338983	0.00474834	0.00194267
Otu0142	Bacteria	Nitrospirae	Nitrospira	Nitrospirales	Nitrospiraceae	uncultured	0	0	0	0	0	0	0	0
Otu0143	Bacteria	unclassified	unclassified	unclassified	unclassified	unclassified	0	0	0	0	0	0	0	0
Otu0144	Bacteria	Bacteroidetes	Sphingobacteriia	Sphingobacteriales	Chitinophagaceae	Sediminibacterium	0.000449843	0	0	0	0	0	0	5.25045e-05
Otu0145	Bacteria	Proteobacteria	Betaproteobacteria	Burkholderiales	Burkholderiaceae	Ralstonia	0	0	0	0	0	0	0	0
Otu0146	Bacteria	Proteobacteria	Deltaproteobacteria	Desulfuromonadales	Desulfuromonadaceae	Pelobacter	0.00134953	0.00253593	0.000373832	0.00568752	0.00260805	0.000338983	0	0.00183766
Otu0147	Bacteria	Proteobacteria	Deltaproteobacteria	Bdellovibrionales	Bacteriovoracaceae	uncultured	0.00224921	0.00211327	0.00149533	0	0.00186289	0.00271186	0.00253245	0.00183766
Otu0148	Bacteria	Firmicutes	unclassified	unclassified	unclassified	unclassified	0.000449843	0	0	0	0	0	0	5.25045e-05
Otu0149	Bacteria	Spirochaetae	Spirochaetes	Spirochaetales	Spirochaetaceae	Alkalispirochaeta	0.000899685	0.00295858	0.00261682	0.00434928	0.00111773	0.00101695	0	0.00183766
Otu0150	Bacteria	Marinimicrobia_SAR406_clade	Marinimicrobia_SAR406_clade_cl	Marinimicrobia_SAR406_orade_or	Marinimicrobia_SAR406_faade_fa	Marinimicrobia_SAR406_geade_ge	0	0	0	0	0	0	0	0
Otu0151	Bacteria	Gracilibacteria	Gracilibacteria_cl	Gracilibacteria_or	Gracilibacteria_fa	Gracilibacteria_ge	0.000449843	0.000845309	0	0.00033456	0	0	0.00949668	0.00178515
Otu0152	Bacteria	Proteobacteria	Gammaproteobacteria	Gammaproteobacteria_Incertae_Sedis	Unknown_Family	Thiohalorhabdus	0	0.000422654	0	0	0	0	0	5.25045e-05
Otu0153	Bacteria	Spirochaetae	Spirochaetes	Spirochaetales	Spirochaetaceae	Spirochaeta_2	0	0.00211327	0.00299065	0.00401472	0.00223547	0.000338983	0	0.00168014
Otu0154	Bacteria	Bacteroidetes	Sphingobacteriia	Sphingobacteriales	Saprospiraceae	unclassified	0.00224921	0.000845309	0.00299065	0.00301104	0	0.00237288	0	0.00162764
Otu0155	Bacteria	Firmicutes	Clostridia	Halanaerobiales	Halanaerobiaceae	Halanaerobium	0	0	0	0	0	0	0	0
Otu0156	Bacteria	Proteobacteria	Deltaproteobacteria	Desulfarculales	Desulfarculaceae	Desulfatiglans	0	0.00295858	0.000747664	0.00200736	0	0.00169492	0.00348211	0.00162764
Otu0157	Bacteria	Bacteroidetes	Flavobacteriia	Flavobacteriales	Flavobacteriaceae	Psychroflexus	0.000449843	0.00169062	0.00149533	0.00635664	0.000745156	0	0	0.00157513
Otu0158	Bacteria	Proteobacteria	Gammaproteobacteria	Chromatiales	Ectothiorhodospiraceae	Thioalkalispira	0.000449843	0	0	0	0	0	0	5.25045e-05
Otu0159	Bacteria	Proteobacteria	Alphaproteobacteria	Rhizobiales	Methylobacteriaceae	Methylobacterium	0	0	0	0	0	0	0	0
Otu0160	Bacteria	Bacteroidetes	Bacteroidetes_Incertae_Sedis	Order_III	F1-37X2	F1-37X2_ge	0.00134953	0	0.000373832	0.00033456	0.00149031	0.00135593	0.00538145	0.00157513
Otu0161	Bacteria	Deferribacteres	Deferribacteres	Deferribacterales	Deferribacteraceae	Flexistipes	0	0	0	0	0	0	0	0
Otu0162	Bacteria	Parcubacteria	unclassified	unclassified	unclassified	unclassified	0.00404858	0.000845309	0.00411215	0.00033456	0.00111773	0.000677966	0.000633112	0.00157513
Otu0163	Bacteria	Proteobacteria	Deltaproteobacteria	Desulfobacterales	Desulfobulbaceae	Desulfurivibrio	0.000449843	0.00169062	0.000373832	0.00066912	0.00186289	0.000338983	0.00474834	0.00152263
Otu0164	Bacteria	Proteobacteria	Alphaproteobacteria	Rhodobacterales	Rhodobacteraceae	unclassified	0	0	0	0	0	0	0	0
Otu0165	Bacteria	Actinobacteria	OPB41	OPB41_or	OPB41_fa	OPB41_ge	0	0	0	0	0	0	0	0
Otu0166	Bacteria	Firmicutes	Clostridia	Clostridiales	Syntrophomonadaceae	uncultured	0.000899685	0.000845309	0.000373832	0.00033456	0.00223547	0.000677966	0.00411523	0.00141762
Otu0167	Bacteria	Parcubacteria	unclassified	unclassified	unclassified	unclassified	0	0	0	0	0	0	0	0
Otu0168	Bacteria	Proteobacteria	Deltaproteobacteria	Desulfobacterales	Desulfobulbaceae	Desulfobulbus	0	0	0	0	0	0	0	0
Otu0169	Bacteria	unclassified	unclassified	unclassified	unclassified	unclassified	0	0	0	0	0	0	0	0
Otu0170	Bacteria	Proteobacteria	Gammaproteobacteria	Gammaproteobacteria_Incertae_Sedis	Unknown_Family	Thiohalorhabdus	0	0	0	0	0	0	0	0
Otu0171	Bacteria	Firmicutes	Clostridia	Clostridiales	Syntrophomonadaceae	Dethiobacter	0.000899685	0.00126796	0.000747664	0.00033456	0.000745156	0.0020339	0.00316556	0.00136512
Otu0172	Bacteria	Proteobacteria	Deltaproteobacteria	Syntrophobacterales	Syntrophobacteraceae	uncultured	0	0	0	0	0	0	0	0
Otu0173	Bacteria	Parcubacteria	Candidatus_Falkowbacteria	Candidatus_Falkowbacteria_or	Candidatus_Falkowbacteria_fa	Candidatus_Falkowbacteria_ge	0	0	0.000747664	0	0.00260805	0.00542373	0	0.00131261
Otu0174	Bacteria	Proteobacteria	Gammaproteobacteria	Chromatiales	Ectothiorhodospiraceae	Arhodomonas	0	0	0	0	0	0	0	0
Otu0175	Bacteria	Spirochaetae	Spirochaetes	Spirochaetales	Spirochaetaceae	Spirochaeta_2	0.00224921	0.00380389	0.000373832	0	0.000745156	0.00169492	0.000949668	0.00131261
Otu0176	Bacteria	Proteobacteria	Deltaproteobacteria	Desulfarculales	Desulfarculaceae	Desulfatiglans	0	0	0	0	0	0	0	0
Otu0177	Bacteria	Tenericutes	Mollicutes	NB1-n	NB1-n_fa	NB1-n_ge	0.000449843	0.000422654	0.00336449	0.00434928	0.000372578	0	0	0.00131261
Otu0178	Bacteria	Spirochaetae	Spirochaetes	Spirochaetales	Leptospiraceae	uncultured	0	0.00126796	0.000747664	0.00434928	0.00260805	0	0	0.00131261
Otu0179	Bacteria	Bacteroidetes	Bacteroidetes_Incertae_Sedis	Order_III	ML310M-34	ML310M-34_ge	0	0.00253593	0.00523364	0	0.000745156	0.000338983	0.000316556	0.00126011
Otu0180	Bacteria	Bacteroidetes	Flavobacteriia	Flavobacteriales	Flavobacteriaceae	Gillisia	0	0	0.0011215	0.00468384	0.00223547	0	0.000316556	0.00126011
Otu0181	Bacteria	Omnitrophica	Omnitrophica_Incertae_Sedis	Unknown_Order	Unknown_Family	Candidatus_Omnitrophus	0.000899685	0.00211327	0.000373832	0.0016728	0.000372578	0.00338983	0	0.00126011
Otu0182	Bacteria	unclassified	unclassified	unclassified	unclassified	unclassified	0	0	0	0	0	0	0	0
Otu0183	Bacteria	Proteobacteria	Deltaproteobacteria	Desulfobacterales	Desulfobulbaceae	Desulfobulbus	0	0	0	0	0	0	0	0
Otu0184	Bacteria	Proteobacteria	Deltaproteobacteria	Desulfobacterales	Desulfobulbaceae	Desulfurivibrio	0.00269906	0.000845309	0.0011215	0	0.000745156	0.0020339	0.00126622	0.0012076
Otu0185	Bacteria	Firmicutes	Clostridia	Halanaerobiales	Halanaerobiaceae	Halanaerobium	0	0	0	0	0	0	0	0
Otu0186	Bacteria	Bacteroidetes	unclassified	unclassified	unclassified	unclassified	0.000899685	0.00169062	0.000747664	0.00301104	0.00223547	0	0	0.0012076
Otu0187	Bacteria	Chloroflexi	Anaerolineae	Anaerolineales	Anaerolineaceae	uncultured	0.00179937	0.00169062	0.00149533	0.00066912	0.000745156	0.00237288	0	0.0012076
Otu0188	Bacteria	unclassified	unclassified	unclassified	unclassified	unclassified	0	0	0	0	0	0	0	0
Otu0189	Bacteria	Firmicutes	Clostridia	Clostridiales	Ruminococcaceae	unclassified	0.00269906	0.00591716	0.0011215	0	0	0	0	0.0012076
Otu0190	Bacteria	Chloroflexi	Anaerolineae	Anaerolineales	Anaerolineaceae	uncultured	0.000449843	0.000422654	0.000747664	0.00033456	0.00111773	0.00169492	0.002849	0.0011551
Otu0191	Bacteria	Actinobacteria	Coriobacteriia	Coriobacteriales	Coriobacteriaceae	uncultured	0.000449843	0.000422654	0.00149533	0.00100368	0.00111773	0.000677966	0.00253245	0.0011551
Otu0192	Bacteria	Proteobacteria	Deltaproteobacteria	Desulfobacterales	Desulfobacteraceae	uncultured	0	0	0	0.00100368	0.00260805	0.00372881	0.000316556	0.0011551
Otu0193	Bacteria	Proteobacteria	Deltaproteobacteria	Desulfobacterales	Desulfobacteraceae	SEEP-SRB1	0	0	0	0	0	0	0	0
Otu0194	Bacteria	Proteobacteria	Deltaproteobacteria	Desulfobacterales	Desulfobulbaceae	Desulfurivibrio	0.00269906	0.000845309	0.0011215	0	0.00111773	0.00169492	0.000633112	0.00110259
Otu0195	Bacteria	Proteobacteria	Deltaproteobacteria	Desulfobacterales	Desulfobacteraceae	uncultured	0.00134953	0.000422654	0.000373832	0.00100368	0.00260805	0.00101695	0.00126622	0.0011551
Otu0196	Bacteria	Spirochaetae	Spirochaetes	Spirochaetales	Spirochaetaceae	Spirochaeta_2	0	0	0	0	0	0	0	0
Otu0197	Bacteria	Proteobacteria	Gammaproteobacteria	unclassified	unclassified	unclassified	0	0	0	0	0	0	0	0
Otu0198	Bacteria	Parcubacteria	unclassified	unclassified	unclassified	unclassified	0.00179937	0	0	0.00066912	0.00372578	0.000677966	0.000949668	0.00110259
Otu0199	Bacteria	Acetothermia	Acetothermia_cl	Acetothermia_or	Acetothermia_fa	Acetothermia_ge	0.00269906	0.00169062	0.000747664	0	0.00111773	0.00101695	0.000949668	0.00110259
Otu0200	Bacteria	Proteobacteria	Gammaproteobacteria	Thiotrichales	Piscirickettsiaceae	uncultured	0.00269906	0.00169062	0.000747664	0.00234192	0.000372578	0	0.000316556	0.00110259
Otu0201	Bacteria	Chloroflexi	SBR2076	SBR2076_or	SBR2076_fa	SBR2076_ge	0	0	0	0	0	0	0	0
Otu0202	Bacteria	Proteobacteria	Gammaproteobacteria	Gammaproteobacteria_Incertae_Sedis	Unknown_Family	Thiohalorhabdus	0	0	0	0	0	0	0	0
Otu0203	Bacteria	Spirochaetae	Spirochaetes	Spirochaetales	Spirochaetaceae	Spirochaeta_2	0	0.000422654	0.00149533	0.00368016	0.00149031	0	0	0.00105009
Otu0204	Bacteria	Atribacteria	Atribacteria_cl	Atribacteria_or	Atribacteria_fa	Atribacteria_ge	0	0.000422654	0	0	0	0	0	5.25045e-05
Otu0205	Bacteria	Proteobacteria	Deltaproteobacteria	Desulfobacterales	Desulfobacteraceae	Desulfotignum	0	0	0.00261682	0.00401472	0.000372578	0	0	0.00105009
Otu0206	Bacteria	Deinococcus-Thermus	Deinococci	Deinococcales	Trueperaceae	Truepera	0.000899685	0.000845309	0.00149533	0.00200736	0.000372578	0.00101695	0.000633112	0.00105009
Otu0207	Bacteria	Actinobacteria	Thermoleophilia	unclassified	unclassified	unclassified	0	0	0	0	0	0	0	0
Otu0208	Bacteria	Bacteroidetes	Bacteroidia	Bacteroidales	Marinilabiaceae	uncultured	0	0	0	0	0	0	0	0
Otu0209	Bacteria	unclassified	unclassified	unclassified	unclassified	unclassified	0.000899685	0.00295858	0.000747664	0.00133824	0	0.00101695	0.000316556	0.000997585
Otu0210	Bacteria	Proteobacteria	Gammaproteobacteria	Gammaproteobacteria_Incertae_Sedis	Unknown_Family	Wenzhouxiangella	0	0	0	0	0	0	0	0
Otu0211	Bacteria	Proteobacteria	Deltaproteobacteria	Desulfobacterales	Desulfobacteraceae	uncultured	0.000449843	0.00126796	0.000747664	0.00133824	0.00186289	0.000338983	0.000633112	0.00094508
Otu0212	Bacteria	unclassified	unclassified	unclassified	unclassified	unclassified	0	0	0	0	0	0	0	0
Otu0213	Bacteria	Chloroflexi	Anaerolineae	Anaerolineales	Anaerolineaceae	uncultured	0.000899685	0.000422654	0.000747664	0	0.00111773	0.00135593	0.00189934	0.00094508
Otu0214	Bacteria	unclassified	unclassified	unclassified	unclassified	unclassified	0	0	0	0	0	0	0	0
Otu0215	Bacteria	Bacteroidetes	Sphingobacteriia	Sphingobacteriales	Lentimicrobiaceae	Lentimicrobiaceae_ge	0	0	0	0	0	0	0	0
Otu0216	Bacteria	Proteobacteria	Gammaproteobacteria	Gammaproteobacteria_Incertae_Sedis	Unknown_Family	Wenzhouxiangella	0.000449843	0.000845309	0.0011215	0	0.000372578	0.00135593	0.00221589	0.00094508
Otu0217	Bacteria	Proteobacteria	Deltaproteobacteria	Desulfobacterales	Desulfobulbaceae	Desulfurivibrio	0.00179937	0.00211327	0.000373832	0	0.00149031	0.00101695	0.000316556	0.00094508
Otu0218	Bacteria	Firmicutes	Clostridia	Clostridiales	Syntrophomonadaceae	Dethiobacter	0.000449843	0.000845309	0	0.00033456	0.000745156	0.0020339	0.00189934	0.00094508
Otu0219	Bacteria	Proteobacteria	Deltaproteobacteria	Desulfuromonadales	Desulfuromonadaceae	unclassified	0	0.000845309	0	0.00200736	0.00372578	0	0	0.00094508
Otu0220	Bacteria	Spirochaetae	Spirochaetes	Spirochaetales	Spirochaetaceae	Spirochaeta_2	0.00224921	0.000422654	0.000747664	0	0.00111773	0.0020339	0.000316556	0.00094508
Otu0221	Bacteria	Parcubacteria	unclassified	unclassified	unclassified	unclassified	0	0.000422654	0.00186916	0.0016728	0.00223547	0.000338983	0	0.00094508
Otu0222	Bacteria	Parcubacteria	unclassified	unclassified	unclassified	unclassified	0	0	0	0	0	0	0	0
Otu0223	Bacteria	Verrucomicrobia	Opitutae	Puniceicoccales	Puniceicoccaceae	unclassified	0	0.00211327	0.00186916	0.00133824	0.00149031	0	0	0.00094508
Otu0224	Bacteria	Lentisphaerae	Oligosphaeria	Oligosphaerales	MVP-94	MVP-94_ge	0.00134953	0.000845309	0	0.0016728	0.000745156	0.00169492	0	0.000892576
Otu0225	Bacteria	Proteobacteria	Alphaproteobacteria	Rhodospirillales	Acetobacteraceae	unclassified	0	0	0	0	0	0	0	0
Otu0226	Bacteria	unclassified	unclassified	unclassified	unclassified	unclassified	0	0	0	0	0	0	0	0
Otu0227	Bacteria	Bacteroidetes	Bacteroidia	Bacteroidales	Rikenellaceae	Blvii28_wastewater-sludge_group	0	0	0.000373832	0.00401472	0.00149031	0	0	0.000892576
Otu0228	Bacteria	Proteobacteria	unclassified	unclassified	unclassified	unclassified	0.00224921	0.00126796	0.00261682	0	0.000745156	0	0	0.000892576
Otu0229	Bacteria	Spirochaetae	Spirochaetes	Spirochaetales	Spirochaetaceae	Spirochaeta_2	0.000449843	0	0.00261682	0.00133824	0.00111773	0	0.000316556	0.000840071
Otu0230	Bacteria	Proteobacteria	Deltaproteobacteria	unclassified	unclassified	unclassified	0.000449843	0.000422654	0.000373832	0.00033456	0.000372578	0.00169492	0.00189934	0.000840071
Otu0231	Bacteria	Chloroflexi	unclassified	unclassified	unclassified	unclassified	0	0	0	0	0	0	0	0
Otu0232	Bacteria	LCP-89	LCP-89_cl	LCP-89_or	LCP-89_fa	LCP-89_ge	0	0	0	0	0	0	0	0
Otu0233	Bacteria	Proteobacteria	Gammaproteobacteria	Oceanospirillales	Halomonadaceae	Halomonas	0.000449843	0	0.00149533	0.00234192	0.00111773	0.000338983	0	0.000840071
Otu0234	Bacteria	Parcubacteria	unclassified	unclassified	unclassified	unclassified	0	0	0	0	0	0	0	0
Otu0235	Bacteria	Proteobacteria	Betaproteobacteria	Burkholderiales	Comamonadaceae	Pelomonas	0	0	0	0	0	0	0	0
Otu0236	Bacteria	Parcubacteria	Candidatus_Falkowbacteria	Candidatus_Falkowbacteria_or	Candidatus_Falkowbacteria_fa	Candidatus_Falkowbacteria_ge	0	0	0	0	0	0	0	0
Otu0237	Bacteria	Bacteroidetes	Sphingobacteriia	Sphingobacteriales	Chitinophagaceae	Vibrionimonas	0	0	0	0	0	0	0	0
Otu0238	Bacteria	Spirochaetae	Spirochaetes	Spirochaetales	Leptospiraceae	uncultured	0.000449843	0.000422654	0.00149533	0.00267648	0.000372578	0.000338983	0	0.000840071
Otu0239	Bacteria	Bacteroidetes	Bacteroidia	Bacteroidia_Incertae_Sedis	Draconibacteriaceae	unclassified	0	0	0	0	0	0	0	0
Otu0240	Bacteria	Ignavibacteriae	Ignavibacteria	Ignavibacteriales	unclassified	unclassified	0	0	0	0	0	0	0	0
Otu0241	Bacteria	Firmicutes	Clostridia	Clostridiales	Syntrophomonadaceae	uncultured	0	0.000422654	0.000373832	0	0	0.00101695	0.00316556	0.000787567
Otu0242	Bacteria	Verrucomicrobia	Opitutae	Puniceicoccales	Puniceicoccaceae	uncultured	0.000899685	0.000422654	0.0011215	0.00033456	0.000745156	0.00169492	0.000316556	0.000787567
Otu0243	Bacteria	Proteobacteria	Deltaproteobacteria	Desulfobacterales	Desulfobacteraceae	Desulfosalsimonas	0	0	0	0	0	0	0	0
Otu0244	Bacteria	Bacteroidetes	Bacteroidia	Bacteroidales	Marinilabiaceae	unclassified	0	0.00126796	0.00224299	0.00066912	0.00111773	0.000338983	0	0.000787567
Otu0245	Bacteria	Chrysiogenetes	Chrysiogenetes	Chrysiogenales	Chrysiogenaceae	Desulfurispirillum	0	0.00253593	0.00224299	0.00066912	0	0	0.000316556	0.000787567
Otu0246	Bacteria	Ignavibacteriae	Ignavibacteria	Ignavibacteriales	Ignavibacteriales_fa	Ignavibacteriales_ge	0	0	0	0	0	0	0	0
Otu0247	Bacteria	Proteobacteria	Alphaproteobacteria	Sphingomonadales	Sphingomonadaceae	Sphingomonas	0	0.000422654	0	0	0	0	0	5.25045e-05
Otu0248	Bacteria	Parcubacteria	Candidatus_Falkowbacteria	Candidatus_Falkowbacteria_or	Candidatus_Falkowbacteria_fa	Candidatus_Falkowbacteria_ge	0	0	0	0	0	0	0	0
Otu0249	Bacteria	Proteobacteria	Deltaproteobacteria	Desulfuromonadales	Sva1033	Sva1033_ge	0	0.000422654	0.000747664	0.0033456	0.000372578	0	0	0.000735062
Otu0250	Bacteria	Bacteroidetes	Flavobacteriia	Flavobacteriales	Flavobacteriaceae	Planktosalinus	0	0.00169062	0.00299065	0.00033456	0.000372578	0	0	0.000735062
Otu0251	Bacteria	Proteobacteria	Deltaproteobacteria	Myxococcales	VHS-B4-70	VHS-B4-70_ge	0.00134953	0.000422654	0.0011215	0.00033456	0	0.000338983	0.00158278	0.000735062
Otu0252	Bacteria	unclassified	unclassified	unclassified	unclassified	unclassified	0.00134953	0.000845309	0	0.00033456	0.00186289	0.00101695	0	0.000735062
Otu0253	Bacteria	Firmicutes	Clostridia	Clostridiales	unclassified	unclassified	0	0.000422654	0.0011215	0.00301104	0.000372578	0	0	0.000735062
Otu0254	Bacteria	Parcubacteria	unclassified	unclassified	unclassified	unclassified	0	0	0	0	0	0	0	0
Otu0255	Bacteria	Spirochaetae	Spirochaetes	Spirochaetales	Spirochaetaceae	unclassified	0.000899685	0.000845309	0	0.00033456	0	0.0020339	0.000949668	0.000735062
Otu0256	Bacteria	Parcubacteria	unclassified	unclassified	unclassified	unclassified	0	0	0	0	0	0	0	0
Otu0257	Bacteria	Bacteroidetes	Sphingobacteriia	Sphingobacteriales	unclassified	unclassified	0.000899685	0	0.00149533	0.00100368	0	0.000677966	0.000949668	0.000735062
Otu0258	Bacteria	Spirochaetae	Spirochaetes	Spirochaetales	Spirochaetaceae	Spirochaeta_2	0	0	0	0	0	0	0	0
Otu0259	Bacteria	unclassified	unclassified	unclassified	unclassified	unclassified	0	0	0	0	0	0	0	0
Otu0260	Bacteria	Proteobacteria	Gammaproteobacteria	unclassified	unclassified	unclassified	0.00179937	0.000845309	0.0011215	0.00100368	0.000372578	0.000338983	0	0.000735062
Otu0261	Bacteria	Proteobacteria	Deltaproteobacteria	Sva0485	Sva0485_fa	Sva0485_ge	0.00179937	0.000845309	0.000373832	0.00100368	0.000745156	0.000338983	0	0.000682558
Otu0262	Bacteria	Gemmatimonadetes	BD2-11_terrestrial_group	BD2-11_terrestrial_group_or	BD2-11_terrestrial_group_fa	BD2-11_terrestrial_group_ge	0.00134953	0.00126796	0.000373832	0	0.000745156	0.00135593	0	0.000682558
Otu0263	Bacteria	Proteobacteria	Gammaproteobacteria	Gammaproteobacteria_Incertae_Sedis	Unknown_Family	Thiohalophilus	0	0	0	0	0	0	0	0
Otu0265	Bacteria	Proteobacteria	Betaproteobacteria	Burkholderiales	Comamonadaceae	Diaphorobacter	0	0	0	0	0	0	0	0
Otu0266	Bacteria	Proteobacteria	Gammaproteobacteria	Chromatiales	Ectothiorhodospiraceae	Thioalkalispira	0.00179937	0	0.00149533	0.00033456	0	0.000677966	0.000633112	0.000682558
Otu0267	Bacteria	Proteobacteria	Alphaproteobacteria	Sphingomonadales	Sphingomonadaceae	Sphingomonas	0	0	0	0	0	0	0	0
Otu0268	Bacteria	Spirochaetae	Spirochaetes	Spirochaetales	Spirochaetaceae	Spirochaeta_2	0	0	0	0	0	0	0	0
Otu0269	Bacteria	Parcubacteria	Candidatus_Falkowbacteria	Candidatus_Falkowbacteria_or	Candidatus_Falkowbacteria_fa	Candidatus_Falkowbacteria_ge	0	0	0	0	0	0	0	0
Otu0270	Bacteria	Chloroflexi	Dehalococcoidia	GIF9	GIF9_fa	GIF9_ge	0.000899685	0.00126796	0.0011215	0	0.00111773	0	0.000633112	0.000682558
Otu0271	Bacteria	Proteobacteria	Deltaproteobacteria	Syntrophobacterales	Syntrophobacteraceae	uncultured	0	0.000845309	0.000747664	0.00033456	0.000745156	0.00101695	0.000949668	0.000682558
Otu0272	Bacteria	Chloroflexi	Dehalococcoidia	Dehalococcoidales	Dehalococcoidaceae	Dehalogenimonas	0.000449843	0.00253593	0.000373832	0.00066912	0.000372578	0	0.000633112	0.000682558
Otu0273	Bacteria	Parcubacteria	Parcubacteria_cl	Parcubacteria_or	Parcubacteria_fa	Parcubacteria_ge	0	0	0	0	0	0	0	0
Otu0274	Bacteria	Proteobacteria	Deltaproteobacteria	Bdellovibrionales	Bacteriovoracaceae	Deferrisoma	0	0	0.00186916	0.00133824	0.00149031	0	0	0.000682558
Otu0275	Bacteria	Planctomycetes	Planctomycetacia	Planctomycetales	Planctomycetaceae	unclassified	0.000899685	0.000422654	0.000747664	0	0.00111773	0.00101695	0.000633112	0.000682558
Otu0276	Bacteria	WS2	WS2_cl	WS2_or	WS2_fa	WS2_ge	0.000899685	0.000422654	0.000373832	0.00066912	0.00149031	0.000338983	0.000633112	0.000682558
Otu0277	Bacteria	unclassified	unclassified	unclassified	unclassified	unclassified	0	0	0	0	0	0	0	0
Otu0278	Bacteria	unclassified	unclassified	unclassified	unclassified	unclassified	0	0	0	0	0	0	0	0
Otu0279	Bacteria	Chloroflexi	Anaerolineae	Anaerolineales	Anaerolineaceae	uncultured	0	0.000422654	0.000747664	0.00066912	0.00149031	0.000677966	0.000316556	0.000630054
Otu0280	Bacteria	unclassified	unclassified	unclassified	unclassified	unclassified	0	0	0	0	0	0	0	0
Otu0281	Bacteria	Spirochaetae	Spirochaetes	Spirochaetales	Spirochaetaceae	Alkalispirochaeta	0	0.000422654	0.00149533	0.00100368	0.00149031	0	0	0.000630054
Otu0282	Bacteria	Bacteroidetes	Bacteroidetes_Incertae_Sedis	Order_III	uncultured	uncultured_ge	0.00134953	0.00169062	0.000747664	0.00033456	0.000372578	0	0.000316556	0.000630054
Otu0283	Bacteria	Proteobacteria	Gammaproteobacteria	Xanthomonadales	uncultured	uncultured_ge	0	0.00169062	0.0011215	0.00033456	0.000745156	0.000677966	0	0.000630054
Otu0284	Bacteria	unclassified	unclassified	unclassified	unclassified	unclassified	0.000449843	0.000845309	0.0011215	0.00033456	0.00149031	0	0.000316556	0.000630054
Otu0285	Bacteria	Spirochaetae	Spirochaetes	Spirochaetales	Spirochaetaceae	Spirochaeta_2	0	0	0	0	0	0	0	0
Otu0286	Bacteria	Aminicenantes	Aminicenantes_cl	Aminicenantes_or	Aminicenantes_fa	Aminicenantes_ge	0.000449843	0.000845309	0.000373832	0	0	0.000677966	0.00189934	0.000630054
Otu0287	Bacteria	Spirochaetae	Spirochaetes	Spirochaetales	Spirochaetaceae	Spirochaeta_2	0.000899685	0.00126796	0.000373832	0	0.00111773	0.000338983	0.000633112	0.000630054
Otu0288	Bacteria	Elusimicrobia	Elusimicrobia	Lineage_IV	Lineage_IV_fa	Lineage_IV_ge	0.00134953	0.00126796	0.00149533	0.00033456	0.000372578	0	0	0.000630054
Otu0289	Bacteria	Firmicutes	Clostridia	Clostridiales	unclassified	unclassified	0	0	0	0	0	0	0	0
Otu0290	Bacteria	Parcubacteria	unclassified	unclassified	unclassified	unclassified	0	0	0	0	0	0	0	0
Otu0291	Bacteria	Proteobacteria	Gammaproteobacteria	Methylococcales	unclassified	unclassified	0.00359874	0	0	0	0	0.000677966	0.000633112	0.000630054
Otu0292	Bacteria	Proteobacteria	Gammaproteobacteria	Gammaproteobacteria_Incertae_Sedis	Unknown_Family	Thiohalorhabdus	0	0	0	0	0	0	0	0
Otu0293	Bacteria	Proteobacteria	Gammaproteobacteria	Chromatiales	unclassified	unclassified	0	0	0	0	0	0	0	0
Otu0294	Bacteria	Planctomycetes	Phycisphaerae	Phycisphaerales	08D2Z94_hypersaline_microbial_mat_group	08D2Z94_hypersaline_microbial_mat_group_ge	0	0	0	0	0	0	0	0
Otu0295	Bacteria	unclassified	unclassified	unclassified	unclassified	unclassified	0	0	0	0	0	0	0	0
Otu0296	Bacteria	Chloroflexi	Dehalococcoidia	unclassified	unclassified	unclassified	0	0	0.000747664	0.00066912	0	0.00135593	0.000949668	0.000577549
Otu0297	Bacteria	Proteobacteria	Deltaproteobacteria	Desulfobacterales	Desulfobulbaceae	MSBL7	0	0	0	0	0	0	0	0
Otu0298	Bacteria	Proteobacteria	Deltaproteobacteria	Myxococcales	UASB-TL25	UASB-TL25_ge	0	0	0.0011215	0.00234192	0.000372578	0	0	0.000577549
Otu0299	Bacteria	Spirochaetae	Spirochaetes	Spirochaetales	Spirochaetaceae	Spirochaeta_2	0	0	0	0	0	0	0	0
Otu0300	Bacteria	unclassified	unclassified	unclassified	unclassified	unclassified	0	0	0	0	0	0	0	0
Otu0301	Bacteria	Bacteroidetes	Bacteroidetes_Incertae_Sedis	Order_III	MAT-CR-P4-C12	MAT-CR-P4-C12_ge	0	0	0	0	0	0	0	0
Otu0302	Bacteria	unclassified	unclassified	unclassified	unclassified	unclassified	0	0	0	0	0	0	0	0
Otu0303	Bacteria	Proteobacteria	Alphaproteobacteria	Rhodobacterales	Rhodobacteraceae	Roseovarius	0	0	0	0	0	0	0	0
Otu0304	Bacteria	Proteobacteria	Deltaproteobacteria	Desulfuromonadales	Geobacteraceae	Geoalkalibacter	0	0	0	0	0	0	0	0
Otu0305	Bacteria	Ignavibacteriae	Ignavibacteria	Ignavibacteriales	BSN166	BSN166_ge	0.000449843	0.000422654	0	0	0	0.00101695	0.00189934	0.000577549
Otu0306	Bacteria	Actinobacteria	OPB41	OPB41_or	OPB41_fa	OPB41_ge	0.000899685	0.000422654	0.000373832	0	0.00111773	0	0.00126622	0.000577549
Otu0307	Bacteria	unclassified	unclassified	unclassified	unclassified	unclassified	0	0	0	0	0	0	0	0
Otu0308	Bacteria	Fibrobacteres	Fibrobacteria	Fibrobacterales	FD035	FD035_ge	0	0	0	0	0	0	0	0
Otu0309	Bacteria	Spirochaetae	Spirochaetes	Spirochaetales	Spirochaetaceae	unclassified	0	0.000845309	0.00149533	0.0016728	0	0	0	0.000577549
Otu0310	Bacteria	Proteobacteria	Gammaproteobacteria	Pseudomonadales	Pseudomonadaceae	Pseudomonas	0	0	0	0	0	0	0	0
Otu0311	Bacteria	Chloroflexi	Dehalococcoidia	GIF9	GIF9_fa	GIF9_ge	0	0	0	0.00100368	0	0.000338983	0.00221589	0.000577549
Otu0312	Bacteria	Bacteroidetes	Flavobacteriia	Flavobacteriales	Cryomorphaceae	Wandonia	0	0	0.00373832	0	0	0	0	0.000525045
Otu0313	Bacteria	Ignavibacteriae	Ignavibacteria	Ignavibacteriales	BSN166	BSN166_ge	0.00134953	0.000845309	0.000747664	0	0.000372578	0.000338983	0.000316556	0.000525045
Otu0314	Bacteria	unclassified	unclassified	unclassified	unclassified	unclassified	0	0	0	0	0	0	0	0
Otu0315	Bacteria	Spirochaetae	Spirochaetes	Spirochaetales	Spirochaetaceae	Spirochaeta_2	0	0	0	0	0	0	0	0
Otu0316	Bacteria	Latescibacteria	Latescibacteria_Incertae_Sedis	Unknown_Order	Unknown_Family	Candidatus_Latescibacter	0	0	0	0	0	0	0	0
Otu0317	Bacteria	Spirochaetae	Spirochaetes	Spirochaetales	Spirochaetaceae	Spirochaeta_2	0	0	0	0	0	0	0	0
Otu0318	Bacteria	Proteobacteria	Deltaproteobacteria	Desulfobacterales	Desulfobacteraceae	SEEP-SRB1	0	0	0	0	0	0	0	0
Otu0319	Bacteria	Chloroflexi	Anaerolineae	Anaerolineales	Anaerolineaceae	uncultured	0	0	0	0	0	0	0	0
Otu0320	Bacteria	Parcubacteria	unclassified	unclassified	unclassified	unclassified	0	0	0	0	0	0	0	0
Otu0321	Bacteria	Bacteroidetes	Sphingobacteriia	Sphingobacteriales	unclassified	unclassified	0	0.000422654	0.000373832	0.00133824	0.00111773	0	0.000316556	0.000525045
Otu0322	Bacteria	Bacteroidetes	Bacteroidia	Bacteroidales	Marinilabiaceae	uncultured	0	0	0	0	0	0	0	0
Otu0323	Bacteria	unclassified	unclassified	unclassified	unclassified	unclassified	0	0	0	0	0	0	0	0
Otu0324	Bacteria	Proteobacteria	unclassified	unclassified	unclassified	unclassified	0	0	0	0	0	0	0	0
Otu0325	Bacteria	Bacteroidetes	Bacteroidia	Bacteroidales	Marinilabiaceae	unclassified	0	0.000422654	0.00224299	0.00033456	0.000745156	0	0	0.000525045
Otu0326	Bacteria	Bacteroidetes	Bacteroidia	Bacteroidales	ML635J-40_aquatic_group	ML635J-40_aquatic_group_ge	0	0	0.0011215	0.00066912	0.00111773	0.000338983	0	0.00047254
Otu0327	Bacteria	Bacteroidetes	Bacteroidia	Bacteroidales	Marinilabiaceae	uncultured	0	0	0	0	0	0	0	0
Otu0328	Bacteria	Firmicutes	Clostridia	Clostridiales	Syntrophomonadaceae	Dethiobacter	0.000899685	0.000845309	0.000747664	0.00033456	0.000745156	0	0	0.00047254
Otu0329	Bacteria	Bacteroidetes	unclassified	unclassified	unclassified	unclassified	0.000449843	0	0.000373832	0.00033456	0.000745156	0.000338983	0.000949668	0.00047254
Otu0330	Bacteria	Acetothermia	Acetothermia_cl	Acetothermia_or	Acetothermia_fa	Acetothermia_ge	0	0	0	0	0	0	0	0
Otu0331	Bacteria	Actinobacteria	Nitriliruptoria	Nitriliruptorales	Nitriliruptoraceae	Nitriliruptoraceae_ge	0	0	0	0	0	0	0	0
Otu0332	Bacteria	Proteobacteria	Deltaproteobacteria	Sva0485	Sva0485_fa	Sva0485_ge	0	0	0	0.00066912	0.000745156	0.00101695	0.000633112	0.00047254
Otu0333	Bacteria	unclassified	unclassified	unclassified	unclassified	unclassified	0.000449843	0	0.000373832	0.00133824	0	0.00101695	0	0.00047254
Otu0334	Bacteria	Proteobacteria	Deltaproteobacteria	Desulfarculales	Desulfarculaceae	Desulfatiglans	0	0	0	0	0	0	0	0
Otu0335	Bacteria	Deinococcus-Thermus	Deinococci	Deinococcales	Trueperaceae	Truepera	0	0	0	0	0	0	0	0
Otu0336	Bacteria	Spirochaetae	Spirochaetes	Spirochaetales	Spirochaetaceae	Spirochaeta_2	0	0	0.000747664	0.00133824	0	0.00101695	0	0.00047254
Otu0337	Bacteria	Firmicutes	Clostridia	Clostridiales	Lachnospiraceae	uncultured	0	0	0.0011215	0.00200736	0	0	0	0.00047254
Otu0339	Bacteria	Chloroflexi	Dehalococcoidia	GIF9	GIF9_fa	GIF9_ge	0	0	0.000373832	0	0	0.000677966	0.00189934	0.00047254
Otu0340	Bacteria	Deferribacteres	Deferribacteres_Incertae_Sedis	Unknown_Order	Unknown_Family	Caldithrix	0	0	0.0011215	0	0.00149031	0.000338983	0.000316556	0.00047254
Otu0341	Bacteria	Microgenomates	Candidatus_Woesebacteria	Candidatus_Woesebacteria_or	Candidatus_Woesebacteria_fa	Candidatus_Woesebacteria_ge	0	0	0	0	0	0	0	0
Otu0342	Bacteria	Proteobacteria	Deltaproteobacteria	Desulfobacterales	Desulfobacteraceae	uncultured	0	0	0.000373832	0.0016728	0.000745156	0	0.000316556	0.00047254
Otu0343	Bacteria	Gemmatimonadetes	BD2-11_terrestrial_group	BD2-11_terrestrial_group_or	BD2-11_terrestrial_group_fa	BD2-11_terrestrial_group_ge	0	0	0	0	0	0	0	0
Otu0344	Bacteria	Proteobacteria	Deltaproteobacteria	unclassified	unclassified	unclassified	0	0	0	0	0	0	0	0
Otu0345	Bacteria	Bacteroidetes	Bacteroidetes_BD2-2	Bacteroidetes_BD2-2_or	Bacteroidetes_BD2-2_fa	Bacteroidetes_BD2-2_ge	0	0	0	0	0	0	0	0
Otu0346	Bacteria	Actinobacteria	Thermoleophilia	Gaiellales	unclassified	unclassified	0	0	0	0	0	0	0	0
Otu0347	Bacteria	Parcubacteria	Candidatus_Falkowbacteria	Candidatus_Falkowbacteria_or	Candidatus_Falkowbacteria_fa	Candidatus_Falkowbacteria_ge	0	0	0.00186916	0	0	0.00135593	0	0.00047254
Otu0348	Bacteria	Acetothermia	Acetothermia_cl	Acetothermia_or	Acetothermia_fa	Acetothermia_ge	0	0	0	0	0	0	0	0
Otu0349	Bacteria	Bacteroidetes	Bacteroidetes_Incertae_Sedis	Order_III	unclassified	unclassified	0	0	0	0	0	0	0	0
Otu0350	Bacteria	Chloroflexi	Anaerolineae	Anaerolineales	Anaerolineaceae	unclassified	0	0.000845309	0.000373832	0	0	0	0.00189934	0.00047254
Otu0351	Bacteria	Firmicutes	Clostridia	Clostridiales	Family_XII	Fusibacter	0	0	0.000373832	0.00100368	0.00149031	0	0	0.000420036
Otu0352	Bacteria	Deinococcus-Thermus	Deinococci	Deinococcales	Deinococcaceae	Deinococcus	0	0	0	0	0	0	0	0
Otu0353	Bacteria	unclassified	unclassified	unclassified	unclassified	unclassified	0	0	0	0	0	0	0	0
Otu0354	Bacteria	unclassified	unclassified	unclassified	unclassified	unclassified	0	0	0	0	0	0	0	0
Otu0355	Bacteria	Proteobacteria	Deltaproteobacteria	Desulfuromonadales	Desulfuromonadaceae	unclassified	0	0	0	0.00066912	0.000745156	0.000338983	0.000949668	0.000420036
Otu0356	Bacteria	Deinococcus-Thermus	Deinococci	Deinococcales	Deinococcaceae	Deinococcus	0	0	0	0	0	0	0	0
Otu0357	Bacteria	Proteobacteria	Alphaproteobacteria	Rhizobiales	Methylobacteriaceae	Methylobacterium	0	0	0	0	0	0	0	0
Otu0358	Bacteria	unclassified	unclassified	unclassified	unclassified	unclassified	0	0	0	0	0	0	0	0
Otu0359	Bacteria	Spirochaetae	Spirochaetes	Spirochaetales	Spirochaetaceae	Spirochaeta_2	0	0	0	0	0	0	0	0
Otu0360	Bacteria	Firmicutes	Clostridia	unclassified	unclassified	unclassified	0	0	0	0	0	0	0	0
Otu0361	Bacteria	unclassified	unclassified	unclassified	unclassified	unclassified	0	0	0	0	0	0	0	0
Otu0362	Bacteria	unclassified	unclassified	unclassified	unclassified	unclassified	0	0	0	0	0	0	0	0
Otu0363	Bacteria	Planctomycetes	Phycisphaerae	MSBL9	MSBL9_fa	MSBL9_ge	0	0.000422654	0.000373832	0.00033456	0.000745156	0.000338983	0.000633112	0.000420036
Otu0364	Bacteria	Planctomycetes	Planctomycetacia	Planctomycetales	Planctomycetaceae	unclassified	0	0	0	0	0	0	0	0
Otu0365	Bacteria	Bacteroidetes	unclassified	unclassified	unclassified	unclassified	0	0	0	0.00100368	0.00111773	0	0.000633112	0.000420036
Otu0366	Bacteria	Proteobacteria	Deltaproteobacteria	Myxococcales	Phaselicystidaceae	Phaselicystis	0.000449843	0	0.00149533	0	0.000372578	0.000338983	0.000316556	0.000420036
Otu0367	Bacteria	Proteobacteria	Alphaproteobacteria	Rhizobiales	Methylobacteriaceae	Methylobacterium	0	0	0	0	0	0	0	0
Otu0368	Bacteria	unclassified	unclassified	unclassified	unclassified	unclassified	0	0.000422654	0	0	0.00223547	0.000338983	0	0.000420036
Otu0369	Bacteria	Parcubacteria	Candidatus_Falkowbacteria	Candidatus_Falkowbacteria_or	Candidatus_Falkowbacteria_fa	Candidatus_Falkowbacteria_ge	0	0.000422654	0	0.00066912	0	0.00169492	0	0.000420036
Otu0370	Bacteria	Saccharibacteria	Saccharibacteria_cl	Saccharibacteria_or	Saccharibacteria_fa	Saccharibacteria_ge	0	0	0	0	0.000372578	0	0.00221589	0.000420036
Otu0371	Bacteria	Acidobacteria	Holophagae	Subgroup_23	Subgroup_23_fa	Subgroup_23_ge	0	0	0	0	0	0	0	0
Otu0372	Bacteria	Aminicenantes	Aminicenantes_cl	Aminicenantes_or	Aminicenantes_fa	Aminicenantes_ge	0.000449843	0.000845309	0.000747664	0	0	0.000338983	0.000633112	0.000420036
Otu0373	Bacteria	Planctomycetes	Phycisphaerae	unclassified	unclassified	unclassified	0	0	0	0	0	0	0	0
Otu0374	Bacteria	WS1	WS1_cl	WS1_or	WS1_fa	WS1_ge	0	0	0	0	0	0	0	0
Otu0375	Bacteria	Firmicutes	Clostridia	Halanaerobiales	Halanaerobiaceae	unclassified	0	0	0	0	0	0	0	0
Otu0376	Bacteria	Parcubacteria	unclassified	unclassified	unclassified	unclassified	0	0	0	0	0	0	0	0
Otu0377	Bacteria	TM6_Dependentiae	TM6_Dependentiae_cl	TM6_Dependentiae_or	TM6_Dependentiae_fa	TM6_Dependentiae_ge	0	0	0	0	0	0	0	0
Otu0378	Bacteria	Parcubacteria	unclassified	unclassified	unclassified	unclassified	0	0.000422654	0	0	0.000372578	0	0.00189934	0.000420036
Otu0379	Bacteria	TM6_Dependentiae	TM6_Dependentiae_cl	TM6_Dependentiae_or	TM6_Dependentiae_fa	TM6_Dependentiae_ge	0	0	0	0	0	0	0	0
Otu0380	Bacteria	unclassified	unclassified	unclassified	unclassified	unclassified	0.000899685	0.00126796	0.000373832	0	0.000745156	0	0	0.000420036
Otu0381	Bacteria	Synergistetes	Synergistia	Synergistales	Synergistaceae	Thermovirga	0	0	0	0	0	0	0	0
Otu0382	Bacteria	unclassified	unclassified	unclassified	unclassified	unclassified	0.000449843	0.000845309	0.000373832	0.00033456	0	0.000677966	0	0.000367531
Otu0383	Bacteria	Parcubacteria	unclassified	unclassified	unclassified	unclassified	0	0	0	0	0	0	0	0
Otu0384	Bacteria	Planctomycetes	Phycisphaerae	KCLunmb-38-53	KCLunmb-38-53_fa	KCLunmb-38-53_ge	0.00134953	0.000845309	0.000373832	0.00033456	0	0	0	0.000367531
Otu0385	Bacteria	Bacteroidetes	Bacteroidia	Bacteroidales	Prolixibacteraceae	Prolixibacter	0	0	0.00224299	0.00033456	0	0	0	0.000367531
Otu0386	Bacteria	Firmicutes	Clostridia	Clostridia_Incertae_Sedis	Unknown_Family	Candidatus_Desulforudis	0.000899685	0.000845309	0	0.00033456	0	0.000677966	0	0.000367531
Otu0387	Bacteria	Bacteroidetes	Bacteroidetes_Incertae_Sedis	Order_III	uncultured	uncultured_ge	0	0.00211327	0.000373832	0	0.000372578	0	0	0.000367531
Otu0388	Bacteria	Spirochaetae	Spirochaetes	Spirochaetales	Spirochaetaceae	Spirochaeta_2	0	0	0	0	0	0	0	0
Otu0389	Bacteria	Firmicutes	Clostridia	Clostridiales	unclassified	unclassified	0	0.000422654	0.000747664	0.00100368	0.000372578	0	0	0.000367531
Otu0390	Bacteria	Chlorobi	Chlorobia	Chlorobiales	OPB56	OPB56_ge	0	0	0	0	0	0	0	0
Otu0391	Bacteria	Planctomycetes	Phycisphaerae	MSBL9	MSBL9_fa	MSBL9_ge	0	0	0	0	0	0	0	0
Otu0392	Bacteria	Proteobacteria	Deltaproteobacteria	Myxococcales	BIrii41	BIrii41_ge	0	0	0	0	0	0	0	0
Otu0393	Bacteria	Proteobacteria	Gammaproteobacteria	Oceanospirillales	Oceanospirillaceae	Nitrincola	0	0.000422654	0.000373832	0.00100368	0.000745156	0	0	0.000367531
Otu0394	Bacteria	AC1	AC1_cl	AC1_or	AC1_fa	AC1_ge	0	0	0	0	0	0	0	0
Otu0395	Bacteria	Proteobacteria	Alphaproteobacteria	Rhizobiales	Brucellaceae	Pseudochrobactrum	0	0	0	0	0	0	0	0
Otu0396	Bacteria	Chloroflexi	Dehalococcoidia	unclassified	unclassified	unclassified	0.000449843	0.000845309	0	0	0.000745156	0.000338983	0.000316556	0.000367531
Otu0397	Bacteria	Firmicutes	Clostridia	Clostridiales	Syntrophomonadaceae	uncultured	0	0	0	0	0.000372578	0.000338983	0.00158278	0.000367531
Otu0398	Bacteria	Firmicutes	Clostridia	Clostridiales	Syntrophomonadaceae	uncultured	0.000449843	0.000422654	0	0	0	0	0.00158278	0.000367531
Otu0399	Bacteria	Bacteroidetes	Bacteroidia	Bacteroidales	ML635J-40_aquatic_group	ML635J-40_aquatic_group_ge	0	0.00126796	0	0.00033456	0	0.00101695	0	0.000367531
Otu0400	Bacteria	Bacteroidetes	Bacteroidia	Bacteroidales	Marinilabiaceae	uncultured	0.000449843	0.000422654	0.000747664	0	0.000745156	0.000338983	0	0.000367531
Otu0401	Bacteria	Proteobacteria	Gammaproteobacteria	Gammaproteobacteria_Incertae_Sedis	Unknown_Family	Thiohalorhabdus	0	0	0	0	0	0	0	0
Otu0402	Bacteria	Cloacimonetes	MSBL8	MSBL8_or	MSBL8_fa	MSBL8_ge	0.000449843	0.000845309	0.000373832	0.00033456	0	0.000338983	0.000316556	0.000367531
Otu0403	Bacteria	Parcubacteria	unclassified	unclassified	unclassified	unclassified	0.000449843	0.00126796	0.000373832	0.00033456	0.000372578	0	0	0.000367531
Otu0404	Bacteria	Elusimicrobia	Elusimicrobia	Rs-M47	Rs-M47_fa	Rs-M47_ge	0	0	0	0	0	0	0	0
Otu0405	Bacteria	Chloroflexi	Anaerolineae	Anaerolineales	Anaerolineaceae	uncultured	0.000449843	0.000422654	0	0	0.00111773	0	0.000633112	0.000367531
Otu0406	Bacteria	Actinobacteria	Coriobacteriia	Coriobacteriales	Coriobacteriaceae	uncultured	0	0	0	0	0	0	0	0
Otu0407	Bacteria	Proteobacteria	Alphaproteobacteria	Rhodobacterales	Rhodobacteraceae	unclassified	0	0	0	0	0	0	0	0
Otu0408	Bacteria	Latescibacteria	Latescibacteria_cl	Latescibacteria_or	Latescibacteria_fa	Latescibacteria_ge	0.000449843	0.000422654	0	0.00066912	0	0	0.000949668	0.000367531
Otu0409	Bacteria	Proteobacteria	Gammaproteobacteria	Gammaproteobacteria_Incertae_Sedis	Unknown_Family	Methylonatrum	0.000449843	0	0	0	0	0.000338983	0.00158278	0.000367531
Otu0410	Bacteria	Bacteroidetes	Bacteroidia	Bacteroidales	ML635J-40_aquatic_group	ML635J-40_aquatic_group_ge	0	0	0	0	0	0	0.00221589	0.000367531
Otu0411	Bacteria	Gemmatimonadetes	PAUC43f_marine_benthic_group	PAUC43f_marine_benthic_group_or	PAUC43f_marine_benthic_group_fa	PAUC43f_marine_benthic_group_ge	0	0	0	0	0	0	0	0
Otu0412	Bacteria	Firmicutes	unclassified	unclassified	unclassified	unclassified	0	0	0	0	0	0	0	0
Otu0413	Bacteria	Microgenomates	Candidatus_Beckwithbacteria	Candidatus_Beckwithbacteria_or	Candidatus_Beckwithbacteria_fa	Candidatus_Beckwithbacteria_ge	0	0	0	0	0	0	0	0
Otu0414	Bacteria	unclassified	unclassified	unclassified	unclassified	unclassified	0	0	0	0	0	0	0	0
Otu0415	Bacteria	Bacteroidetes	Bacteroidia	Bacteroidales	ML635J-40_aquatic_group	ML635J-40_aquatic_group_ge	0	0.00295858	0	0	0	0	0	0.000367531
Otu0416	Bacteria	Proteobacteria	Alphaproteobacteria	Rhodospirillales	Rhodospirillaceae	Rhodovibrio	0	0	0	0	0	0	0	0
Otu0417	Bacteria	Proteobacteria	Deltaproteobacteria	Desulfobacterales	Desulfobulbaceae	MSBL7	0	0.000422654	0	0.0016728	0.000372578	0	0	0.000367531
Otu0418	Bacteria	Acidobacteria	Subgroup_21	Subgroup_21_or	Subgroup_21_fa	Subgroup_21_ge	0.000449843	0.000845309	0	0	0.000372578	0.00101695	0	0.000367531
Otu0419	Bacteria	Proteobacteria	Alphaproteobacteria	Rhodobacterales	Rhodobacteraceae	Roseovarius	0	0	0.00186916	0.00033456	0.000372578	0	0	0.000367531
Otu0420	Bacteria	unclassified	unclassified	unclassified	unclassified	unclassified	0.00179937	0.000845309	0	0	0	0.000338983	0	0.000367531
Otu0421	Bacteria	Proteobacteria	Gammaproteobacteria	Gammaproteobacteria_Incertae_Sedis	Unknown_Family	Thiohalorhabdus	0	0	0	0	0	0	0	0
Otu0422	Bacteria	Bacteroidetes	Bacteroidia	Bacteroidales	Marinilabiaceae	unclassified	0	0	0	0	0	0	0	0
Otu0423	Bacteria	Firmicutes	Clostridia	Clostridiales	Syntrophomonadaceae	uncultured	0.000899685	0	0	0.00066912	0.000372578	0	0.000316556	0.000315027
Otu0424	Bacteria	Firmicutes	Clostridia	Clostridiales	unclassified	unclassified	0	0	0.0011215	0.00100368	0	0	0	0.000315027
Otu0425	Bacteria	Proteobacteria	Deltaproteobacteria	unclassified	unclassified	unclassified	0	0.000422654	0	0	0	0	0.00158278	0.000315027
Otu0426	Bacteria	Lentisphaerae	Oligosphaeria	Oligosphaerales	MVP-94	MVP-94_ge	0	0.000422654	0	0.00033456	0.000372578	0.00101695	0	0.000315027
Otu0427	Bacteria	Ignavibacteriae	Ignavibacteria	Ignavibacteriales	BSN166	BSN166_ge	0.00134953	0	0.000747664	0	0	0	0.000316556	0.000315027
Otu0428	Bacteria	Bacteroidetes	unclassified	unclassified	unclassified	unclassified	0.000449843	0	0.00149533	0	0	0.000338983	0	0.000315027
Otu0429	Bacteria	Proteobacteria	Gammaproteobacteria	Gammaproteobacteria_Incertae_Sedis	Unknown_Family	Methylonatrum	0.000449843	0	0.000747664	0.00033456	0	0.000677966	0	0.000315027
Otu0430	Bacteria	unclassified	unclassified	unclassified	unclassified	unclassified	0	0	0	0	0	0	0	0
Otu0431	Bacteria	Parcubacteria	Candidatus_Falkowbacteria	Candidatus_Falkowbacteria_or	Candidatus_Falkowbacteria_fa	Candidatus_Falkowbacteria_ge	0	0	0.000373832	0	0.00186289	0	0	0.000315027
Otu0432	Bacteria	Bacteroidetes	unclassified	unclassified	unclassified	unclassified	0	0	0	0.00066912	0.000372578	0	0.000949668	0.000315027
Otu0433	Bacteria	Firmicutes	Clostridia	Clostridiales	Ruminococcaceae	unclassified	0.00224921	0	0.000373832	0	0	0	0	0.000315027
Otu0434	Bacteria	Proteobacteria	Deltaproteobacteria	Desulfobacterales	Desulfobulbaceae	Desulfurivibrio	0.000449843	0.00126796	0.000373832	0.00033456	0	0	0	0.000315027
Otu0435	Bacteria	Spirochaetae	Spirochaetes	Spirochaetales	Spirochaetaceae	Spirochaeta_2	0	0.000422654	0	0.00133824	0	0	0.000316556	0.000315027
Otu0436	Bacteria	PAUC34f	PAUC34f_cl	PAUC34f_or	PAUC34f_fa	PAUC34f_ge	0.000899685	0	0.000373832	0	0.000372578	0.000677966	0	0.000315027
Otu0437	Bacteria	Proteobacteria	Deltaproteobacteria	Desulfuromonadales	Desulfuromonadaceae	Desulfuromusa	0.000449843	0.000422654	0.000373832	0.00033456	0.000745156	0	0	0.000315027
Otu0438	Bacteria	Proteobacteria	Deltaproteobacteria	Desulfarculales	Desulfarculaceae	Desulfatiglans	0	0.00126796	0.000373832	0	0.000372578	0.000338983	0	0.000315027
Otu0439	Bacteria	unclassified	unclassified	unclassified	unclassified	unclassified	0	0	0	0	0	0	0	0
Otu0440	Bacteria	Gemmatimonadetes	BD2-11_terrestrial_group	BD2-11_terrestrial_group_or	BD2-11_terrestrial_group_fa	BD2-11_terrestrial_group_ge	0	0	0.000747664	0	0.000745156	0	0.000633112	0.000315027
Otu0441	Bacteria	Proteobacteria	Deltaproteobacteria	Desulfobacterales	Desulfobulbaceae	Desulfobulbus	0	0	0	0	0.00223547	0	0	0.000315027
Otu0442	Bacteria	Chloroflexi	Anaerolineae	Anaerolineales	Anaerolineaceae	uncultured	0.000449843	0.000845309	0.000373832	0	0	0.000338983	0.000316556	0.000315027
Otu0443	Bacteria	Parcubacteria	Parcubacteria_cl	Parcubacteria_or	Parcubacteria_fa	Parcubacteria_ge	0.000899685	0.000422654	0	0.00066912	0	0.000338983	0	0.000315027
Otu0444	Bacteria	Bacteroidetes	Bacteroidia	Bacteroidales	Marinilabiaceae	unclassified	0	0	0	0	0.00186289	0	0.000316556	0.000315027
Otu0445	Bacteria	Bacteroidetes	Bacteroidetes_BD2-2	Bacteroidetes_BD2-2_or	Bacteroidetes_BD2-2_fa	Bacteroidetes_BD2-2_ge	0.00134953	0.000422654	0	0	0.000372578	0	0.000316556	0.000315027
Otu0446	Bacteria	Proteobacteria	Deltaproteobacteria	Desulfarculales	Desulfarculaceae	Desulfatiglans	0.00134953	0.000422654	0	0.00033456	0	0	0.000316556	0.000315027
Otu0447	Bacteria	Proteobacteria	unclassified	unclassified	unclassified	unclassified	0.000449843	0.000845309	0.000373832	0.00066912	0	0	0	0.000315027
Otu0448	Bacteria	Chloroflexi	Anaerolineae	Anaerolineales	Anaerolineaceae	uncultured	0	0.000422654	0	0	0	0.000338983	0.00126622	0.000315027
Otu0449	Bacteria	Bacteroidetes	Flavobacteriia	Flavobacteriales	Flavobacteriaceae	Cloacibacterium	0	0	0	0	0	0	0	0
Otu0450	Bacteria	Proteobacteria	Gammaproteobacteria	Alteromonadales	Alteromonadaceae	Marinobacter	0	0	0	0	0	0	0	0
Otu0451	Bacteria	unclassified	unclassified	unclassified	unclassified	unclassified	0	0	0	0	0	0	0	0
Otu0452	Bacteria	Chloroflexi	Ardenticatenia	uncultured	uncultured_fa	uncultured_ge	0	0	0	0	0	0	0	0
Otu0453	Bacteria	Chloroflexi	Anaerolineae	Anaerolineales	Anaerolineaceae	uncultured	0	0	0.000747664	0	0	0	0.00126622	0.000315027
Otu0454	Bacteria	Proteobacteria	Gammaproteobacteria	Chromatiales	Ectothiorhodospiraceae	uncultured	0	0	0	0	0	0	0	0
Otu0455	Bacteria	PAUC34f	PAUC34f_cl	PAUC34f_or	PAUC34f_fa	PAUC34f_ge	0	0	0	0	0	0	0	0
Otu0456	Bacteria	Chloroflexi	TK10	TK10_or	TK10_fa	TK10_ge	0	0	0	0	0	0	0	0
Otu0457	Bacteria	Proteobacteria	Gammaproteobacteria	Gammaproteobacteria_Incertae_Sedis	Unknown_Family	Thiohalorhabdus	0	0	0	0	0	0	0	0
Otu0458	Bacteria	Proteobacteria	Alphaproteobacteria	Rhodobacterales	Rhodobacteraceae	Roseovarius	0	0	0	0	0	0	0	0
Otu0459	Bacteria	Parcubacteria	Candidatus_Moranbacteria	Candidatus_Moranbacteria_or	Candidatus_Moranbacteria_fa	Candidatus_Moranbacteria_ge	0	0	0	0	0	0	0	0
Otu0460	Bacteria	Bacteroidetes	Bacteroidia	Bacteroidales	ML635J-40_aquatic_group	ML635J-40_aquatic_group_ge	0	0	0.000373832	0.00133824	0.000372578	0	0	0.000315027
Otu0461	Bacteria	WS1	WS1_cl	WS1_or	WS1_fa	WS1_ge	0	0	0	0	0	0	0	0
Otu0462	Bacteria	Proteobacteria	Alphaproteobacteria	Rhizobiales	Methylobacteriaceae	Methylobacterium	0	0	0	0	0	0	0	0
Otu0463	Bacteria	Parcubacteria	unclassified	unclassified	unclassified	unclassified	0	0	0	0	0	0	0	0
Otu0464	Bacteria	unclassified	unclassified	unclassified	unclassified	unclassified	0	0	0	0	0	0	0	0
Otu0465	Bacteria	Spirochaetae	Spirochaetes	Spirochaetales	PL-11B10	PL-11B10_ge	0	0	0	0.0016728	0.000372578	0	0	0.000315027
Otu0466	Bacteria	Proteobacteria	Gammaproteobacteria	Chromatiales	unclassified	unclassified	0	0	0	0	0	0	0	0
Otu0467	Bacteria	unclassified	unclassified	unclassified	unclassified	unclassified	0	0	0	0	0	0	0	0
Otu0468	Bacteria	Proteobacteria	Deltaproteobacteria	Desulfarculales	Desulfarculaceae	Desulfatiglans	0.000449843	0.000422654	0.000373832	0	0	0.000338983	0.000316556	0.000262522
Otu0469	Bacteria	Spirochaetae	Spirochaetes	Spirochaetales	Spirochaetaceae	Treponema	0	0	0.000373832	0	0.000745156	0	0.000633112	0.000262522
Otu0470	Bacteria	Proteobacteria	Alphaproteobacteria	Rhodobacterales	Rhodobacteraceae	unclassified	0	0	0	0	0	0	0	0
Otu0471	Bacteria	WS1	WS1_cl	WS1_or	WS1_fa	WS1_ge	0	0	0	0	0	0	0	0
Otu0472	Bacteria	Atribacteria	Atribacteria_cl	Atribacteria_or	Atribacteria_fa	Atribacteria_ge	0	0	0	0	0	0	0	0
Otu0473	Bacteria	Parcubacteria	unclassified	unclassified	unclassified	unclassified	0	0	0	0	0	0	0	0
Otu0474	Bacteria	Proteobacteria	Deltaproteobacteria	Desulfuromonadales	Desulfuromonadaceae	Desulfuromusa	0	0	0.0011215	0.00066912	0	0	0	0.000262522
Otu0475	Bacteria	Bacteroidetes	unclassified	unclassified	unclassified	unclassified	0	0	0	0	0	0.000677966	0.000949668	0.000262522
Otu0476	Bacteria	unclassified	unclassified	unclassified	unclassified	unclassified	0	0	0	0	0.000372578	0.000338983	0.000949668	0.000262522
Otu0477	Bacteria	Bacteroidetes	unclassified	unclassified	unclassified	unclassified	0.000449843	0	0.000747664	0	0	0.000677966	0	0.000262522
Otu0478	Bacteria	Proteobacteria	Alphaproteobacteria	Rhodospirillales	Rhodospirillaceae	Limimonas	0	0	0	0	0	0	0	0
Otu0479	Bacteria	Firmicutes	Clostridia	Clostridiales	Family_XII	Acidaminobacter	0.000449843	0.000422654	0.000373832	0	0	0.000338983	0.000316556	0.000262522
Otu0480	Bacteria	Proteobacteria	Alphaproteobacteria	Sphingomonadales	Sphingomonadaceae	Sphingomonas	0	0	0	0	0	0	0	0
Otu0481	Bacteria	Chloroflexi	Dehalococcoidia	unclassified	unclassified	unclassified	0	0	0	0	0	0	0	0
Otu0482	Bacteria	Chloroflexi	Anaerolineae	Anaerolineales	Anaerolineaceae	uncultured	0	0	0	0	0	0	0	0
Otu0483	Bacteria	unclassified	unclassified	unclassified	unclassified	unclassified	0	0	0	0	0	0	0	0
Otu0484	Bacteria	TM6_Dependentiae	TM6_Dependentiae_cl	TM6_Dependentiae_or	TM6_Dependentiae_fa	TM6_Dependentiae_ge	0	0	0.000747664	0	0.000372578	0	0.000633112	0.000262522
Otu0485	Bacteria	Parcubacteria	Candidatus_Falkowbacteria	Candidatus_Falkowbacteria_or	Candidatus_Falkowbacteria_fa	Candidatus_Falkowbacteria_ge	0	0	0	0	0	0	0	0
Otu0486	Bacteria	Proteobacteria	Deltaproteobacteria	Bdellovibrionales	Bdellovibrionaceae	OM27_clade	0	0.000422654	0.000747664	0	0.000745156	0	0	0.000262522
Otu0487	Bacteria	unclassified	unclassified	unclassified	unclassified	unclassified	0	0	0	0	0	0	0	0
Otu0488	Bacteria	Parcubacteria	Parcubacteria_cl	Parcubacteria_or	Parcubacteria_fa	Parcubacteria_ge	0	0.000422654	0	0	0	0	0.00126622	0.000262522
Otu0489	Bacteria	Chloroflexi	Anaerolineae	Anaerolineales	Anaerolineaceae	uncultured	0	0.000422654	0	0	0.000372578	0	0.000949668	0.000262522
Otu0490	Bacteria	Actinobacteria	Actinobacteria	Micrococcales	Micrococcaceae	Glutamicibacter	0	0	0	0	0	0	0	0
Otu0491	Bacteria	Proteobacteria	Alphaproteobacteria	Caulobacterales	Caulobacteraceae	unclassified	0	0	0	0	0	0	0	0
Otu0492	Bacteria	Firmicutes	Clostridia	Clostridiales	Peptococcaceae	Desulfitispora	0	0	0	0.00133824	0.000372578	0	0	0.000262522
Otu0493	Bacteria	Parcubacteria	unclassified	unclassified	unclassified	unclassified	0	0	0	0	0	0	0	0
Otu0494	Bacteria	Spirochaetae	Spirochaetes	Spirochaetales	Leptospiraceae	uncultured	0	0.000422654	0.000373832	0	0	0.000677966	0.000316556	0.000262522
Otu0495	Bacteria	Bacteroidetes	unclassified	unclassified	unclassified	unclassified	0	0.000422654	0.0011215	0.00033456	0	0	0	0.000262522
Otu0496	Bacteria	Proteobacteria	Gammaproteobacteria	Gammaproteobacteria_Incertae_Sedis	Unknown_Family	Thiohalorhabdus	0	0	0	0	0	0	0	0
Otu0497	Bacteria	unclassified	unclassified	unclassified	unclassified	unclassified	0	0.000422654	0	0	0.000372578	0.000338983	0.000633112	0.000262522
Otu0498	Bacteria	Proteobacteria	Gammaproteobacteria	Gammaproteobacteria_Incertae_Sedis	Unknown_Family	Thiohalorhabdus	0	0	0	0	0	0	0	0
Otu0499	Bacteria	Firmicutes	Clostridia	unclassified	unclassified	unclassified	0	0.000422654	0	0.00033456	0.000372578	0.000338983	0.000316556	0.000262522
Otu0500	Bacteria	Proteobacteria	Deltaproteobacteria	Myxococcales	MSB-4B10	MSB-4B10_ge	0	0.000422654	0.000373832	0.00033456	0	0.000677966	0	0.000262522
Otu0501	Bacteria	Firmicutes	Clostridia	Clostridiales	Syntrophomonadaceae	Syntrophomonadaceae_ge	0	0.000845309	0	0	0	0.00101695	0	0.000262522
Otu0502	Bacteria	Firmicutes	Clostridia	Clostridiales	Syntrophomonadaceae	uncultured	0	0.000422654	0	0	0.000745156	0.000338983	0.000316556	0.000262522
Otu0503	Bacteria	Bacteroidetes	Sphingobacteriia	Sphingobacteriales	unclassified	unclassified	0	0.000422654	0.0011215	0	0	0.000338983	0	0.000262522
Otu0504	Bacteria	Bacteroidetes	Bacteroidia	Bacteroidales	ML635J-40_aquatic_group	ML635J-40_aquatic_group_ge	0	0	0	0	0.00186289	0	0	0.000262522
Otu0505	Bacteria	Chloroflexi	Anaerolineae	Anaerolineales	Anaerolineaceae	uncultured	0	0	0	0	0	0	0	0
Otu0506	Bacteria	Proteobacteria	Gammaproteobacteria	Methylococcales	Methylococcaceae	Methylomicrobium	0.00224921	0	0	0	0	0	0	0.000262522
Otu0507	Bacteria	Cloacimonetes	MSBL8	MSBL8_or	MSBL8_fa	MSBL8_ge	0.000449843	0.000845309	0	0	0.000372578	0.000338983	0	0.000262522
Otu0508	Bacteria	Proteobacteria	Deltaproteobacteria	unclassified	unclassified	unclassified	0.000449843	0.000845309	0	0	0.000372578	0.000338983	0	0.000262522
Otu0509	Bacteria	Proteobacteria	Deltaproteobacteria	Desulfuromonadales	unclassified	unclassified	0.000449843	0.000422654	0.000373832	0.00033456	0	0.000338983	0	0.000262522
Otu0510	Bacteria	Proteobacteria	Gammaproteobacteria	Gammaproteobacteria_Incertae_Sedis	Unknown_Family	Thiohalorhabdus	0	0	0	0	0	0	0	0
Otu0511	Bacteria	Proteobacteria	Alphaproteobacteria	Rhizobiales	Brucellaceae	Ochrobactrum	0	0	0	0	0	0	0	0
Otu0512	Bacteria	Bacteroidetes	unclassified	unclassified	unclassified	unclassified	0.000449843	0	0.000373832	0	0.000372578	0.000677966	0	0.000262522
Otu0513	Bacteria	Proteobacteria	Deltaproteobacteria	Desulfobacterales	Desulfobulbaceae	Desulfobulbus	0	0	0	0	0	0	0	0
Otu0514	Bacteria	Chloroflexi	Dehalococcoidia	GIF9	GIF9_fa	GIF9_ge	0.000449843	0	0.000373832	0	0.000372578	0	0.000633112	0.000262522
Otu0515	Bacteria	Spirochaetae	Spirochaetes	Spirochaetales	Spirochaetaceae	Spirochaeta_2	0	0	0	0	0	0	0	0
Otu0516	Bacteria	Microgenomates	Candidatus_Woesebacteria	Candidatus_Woesebacteria_or	Candidatus_Woesebacteria_fa	Candidatus_Woesebacteria_ge	0	0	0	0	0	0	0	0
Otu0517	Bacteria	unclassified	unclassified	unclassified	unclassified	unclassified	0	0	0	0	0	0	0	0
Otu0518	Bacteria	Firmicutes	Clostridia	Clostridiales	Clostridiales_Incertae_Sedis	Dethiosulfatibacter	0	0	0.00149533	0.00033456	0	0	0	0.000262522
Otu0519	Bacteria	Proteobacteria	Gammaproteobacteria	Thiotrichales	Thiotrichaceae	Methylohalomonas	0	0	0	0	0	0	0	0
Otu0520	Bacteria	Firmicutes	Clostridia	unclassified	unclassified	unclassified	0	0	0	0	0	0	0	0
Otu0521	Bacteria	Parcubacteria	Parcubacteria_cl	Parcubacteria_or	Parcubacteria_fa	Parcubacteria_ge	0	0	0	0	0	0	0	0
Otu0522	Bacteria	Parcubacteria	unclassified	unclassified	unclassified	unclassified	0	0	0	0	0	0	0	0
Otu0523	Bacteria	Firmicutes	Clostridia	unclassified	unclassified	unclassified	0	0	0	0	0	0	0	0
Otu0524	Bacteria	Proteobacteria	Gammaproteobacteria	Oceanospirillales	Halomonadaceae	uncultured	0	0	0.000373832	0.00033456	0	0.00101695	0	0.000262522
Otu0525	Bacteria	Parcubacteria	unclassified	unclassified	unclassified	unclassified	0	0	0	0	0	0	0	0
Otu0526	Bacteria	Parcubacteria	unclassified	unclassified	unclassified	unclassified	0	0	0.000747664	0	0	0.000677966	0.000316556	0.000262522
Otu0527	Bacteria	Proteobacteria	Alphaproteobacteria	Rhodobacterales	Rhodobacteraceae	Roseovarius	0	0	0	0	0	0	0	0
Otu0528	Bacteria	Parcubacteria	unclassified	unclassified	unclassified	unclassified	0	0	0	0	0	0	0	0
Otu0529	Bacteria	unclassified	unclassified	unclassified	unclassified	unclassified	0	0	0.000373832	0.00033456	0.00111773	0	0	0.000262522
Otu0530	Bacteria	Planctomycetes	Phycisphaerae	MSBL9	MSBL9_fa	MSBL9_ge	0	0	0	0	0	0	0	0
Otu0531	Bacteria	Parcubacteria	unclassified	unclassified	unclassified	unclassified	0.00179937	0	0.000373832	0	0	0	0	0.000262522
Otu0532	Bacteria	Planctomycetes	Phycisphaerae	Phycisphaerales	unclassified	unclassified	0	0	0	0	0	0	0	0
Otu0533	Bacteria	RBG-1_Zixibacteria	RBG-1_Zixibacteria_cl	RBG-1_Zixibacteria_or	RBG-1_Zixibacteria_fa	RBG-1_Zixibacteria_ge	0	0	0	0	0	0	0	0
Otu0534	Bacteria	Atribacteria	Atribacteria_cl	Atribacteria_or	Atribacteria_fa	Atribacteria_ge	0	0	0.000373832	0	0	0	0.00126622	0.000262522
Otu0535	Bacteria	Peregrinibacteria	Peregrinibacteria_cl	Peregrinibacteria_or	Peregrinibacteria_fa	Peregrinibacteria_ge	0	0	0	0	0	0	0	0
Otu0536	Bacteria	Proteobacteria	Betaproteobacteria	Burkholderiales	Burkholderiaceae	Cupriavidus	0	0	0	0	0	0	0	0
Otu0537	Bacteria	Bacteroidetes	Bacteroidia	Bacteroidales	Prolixibacteraceae	Sunxiuqinia	0	0	0.0011215	0.00033456	0.000372578	0	0	0.000262522
Otu0538	Bacteria	unclassified	unclassified	unclassified	unclassified	unclassified	0	0	0	0	0	0	0	0
Otu0539	Bacteria	Proteobacteria	Alphaproteobacteria	Rhodospirillales	Acetobacteraceae	Gluconobacter	0	0	0	0	0	0	0	0
Otu0540	Bacteria	Proteobacteria	Alphaproteobacteria	Sphingomonadales	Sphingomonadaceae	unclassified	0	0	0	0	0	0	0	0
Otu0541	Bacteria	Proteobacteria	Deltaproteobacteria	Syntrophobacterales	Syntrophaceae	uncultured	0	0	0	0	0	0	0	0
Otu0542	Bacteria	Ignavibacteriae	Ignavibacteria	Ignavibacteriales	BSN166	BSN166_ge	0	0.000422654	0	0.00033456	0	0.000338983	0.000316556	0.000210018
Otu0543	Bacteria	Proteobacteria	Alphaproteobacteria	unclassified	unclassified	unclassified	0	0	0	0	0	0	0	0
Otu0544	Bacteria	Firmicutes	Clostridia	Clostridiales	Family_XII	Fusibacter	0	0	0	0	0	0	0	0
Otu0545	Bacteria	Thermotogae	Thermotogae	Kosmotogales	Kosmotogaceae	unclassified	0	0	0	0	0	0	0	0
Otu0546	Bacteria	unclassified	unclassified	unclassified	unclassified	unclassified	0	0	0	0	0	0	0	0
Otu0547	Bacteria	Parcubacteria	unclassified	unclassified	unclassified	unclassified	0	0	0	0	0	0	0	0
Otu0548	Bacteria	Proteobacteria	Deltaproteobacteria	Myxococcales	MidBa8	MidBa8_ge	0	0	0	0	0	0.000338983	0.000949668	0.000210018
Otu0549	Bacteria	Chloroflexi	Anaerolineae	Anaerolineales	Anaerolineaceae	uncultured	0	0	0	0	0	0	0	0
Otu0550	Bacteria	Planctomycetes	Planctomycetacia	Planctomycetales	Planctomycetaceae	Pir4_lineage	0.000449843	0.000422654	0	0	0	0	0.000633112	0.000210018
Otu0551	Bacteria	Proteobacteria	Gammaproteobacteria	Pseudomonadales	Pseudomonadaceae	Pseudomonas	0	0	0	0	0	0	0	0
Otu0552	Bacteria	Firmicutes	Clostridia	Thermoanaerobacterales	Family_III	uncultured	0	0	0	0	0	0	0	0
Otu0553	Bacteria	Proteobacteria	Betaproteobacteria	Burkholderiales	Comamonadaceae	Tepidimonas	0	0	0	0	0	0	0	0
Otu0554	Bacteria	unclassified	unclassified	unclassified	unclassified	unclassified	0	0	0	0	0	0	0	0
Otu0555	Bacteria	Deferribacteres	Deferribacteres	Deferribacterales	Deferribacteraceae	Flexistipes	0	0	0	0	0	0	0	0
Otu0556	Bacteria	Firmicutes	Clostridia	Clostridiales	Ruminococcaceae	unclassified	0.000899685	0.000422654	0.000373832	0	0	0	0	0.000210018
Otu0557	Bacteria	Proteobacteria	Betaproteobacteria	Burkholderiales	Comamonadaceae	Comamonas	0	0	0	0	0	0	0	0
Otu0558	Bacteria	RBG-1_Zixibacteria	RBG-1_Zixibacteria_cl	RBG-1_Zixibacteria_or	RBG-1_Zixibacteria_fa	RBG-1_Zixibacteria_ge	0	0	0	0	0	0	0	0
Otu0559	Bacteria	Chloroflexi	unclassified	unclassified	unclassified	unclassified	0	0.000422654	0.000747664	0	0	0.000338983	0	0.000210018
Otu0560	Bacteria	Fibrobacteres	Fibrobacteria	Fibrobacterales	FD035	FD035_ge	0	0	0	0	0	0	0.00126622	0.000210018
Otu0561	Bacteria	Chloroflexi	Dehalococcoidia	MSBL5	MSBL5_fa	MSBL5_ge	0	0	0	0	0	0	0	0
Otu0562	Bacteria	Latescibacteria	Latescibacteria_cl	Latescibacteria_or	Latescibacteria_fa	Latescibacteria_ge	0	0	0	0	0	0	0	0
Otu0563	Bacteria	Caldiserica	Caldisericia	Caldisericales	Caldisericaceae	Caldisericum	0	0	0	0	0	0	0	0
Otu0564	Bacteria	Parcubacteria	Parcubacteria_cl	Parcubacteria_or	Parcubacteria_fa	Parcubacteria_ge	0.000449843	0.000422654	0.000747664	0	0	0	0	0.000210018
Otu0565	Bacteria	unclassified	unclassified	unclassified	unclassified	unclassified	0	0.000422654	0	0.00066912	0.000372578	0	0	0.000210018
Otu0566	Bacteria	Firmicutes	Clostridia	unclassified	unclassified	unclassified	0	0	0	0	0	0	0	0
Otu0567	Bacteria	Aerophobetes	Aerophobetes_cl	Aerophobetes_or	Aerophobetes_fa	Aerophobetes_ge	0	0	0	0	0	0	0	0
Otu0568	Bacteria	Actinobacteria	OPB41	OPB41_or	OPB41_fa	OPB41_ge	0	0	0	0	0	0	0	0
Otu0569	Bacteria	Proteobacteria	Alphaproteobacteria	Rhodobacterales	Rhodobacteraceae	Roseovarius	0.000449843	0	0	0	0	0	0	5.25045e-05
Otu0570	Bacteria	unclassified	unclassified	unclassified	unclassified	unclassified	0	0	0	0	0	0	0	0
Otu0571	Bacteria	Gracilibacteria	Gracilibacteria_cl	Gracilibacteria_or	Gracilibacteria_fa	Gracilibacteria_ge	0	0	0	0	0	0	0	0
Otu0572	Bacteria	Bacteroidetes	Flavobacteriia	Flavobacteriales	Flavobacteriaceae	Myroides	0	0	0	0	0	0	0	0
Otu0573	Bacteria	Spirochaetae	Spirochaetes	Spirochaetales	Leptospiraceae	uncultured	0	0.000422654	0.000373832	0.00033456	0	0.000338983	0	0.000210018
Otu0574	Bacteria	Gemmatimonadetes	PAUC43f_marine_benthic_group	PAUC43f_marine_benthic_group_or	PAUC43f_marine_benthic_group_fa	PAUC43f_marine_benthic_group_ge	0	0	0	0	0	0	0	0
Otu0575	Bacteria	Chloroflexi	Anaerolineae	Anaerolineales	Anaerolineaceae	uncultured	0	0.000422654	0	0.00066912	0.000372578	0	0	0.000210018
Otu0576	Bacteria	Acetothermia	Acetothermia_cl	Acetothermia_or	Acetothermia_fa	Acetothermia_ge	0	0	0	0	0	0	0	0
Otu0577	Bacteria	Proteobacteria	Gammaproteobacteria	Cellvibrionales	Cellvibrionaceae	Marinimicrobium	0	0	0	0	0	0	0	0
Otu0578	Bacteria	Proteobacteria	Gammaproteobacteria	Thiotrichales	Piscirickettsiaceae	Thiomicrospira	0	0	0	0	0	0	0	0
Otu0579	Bacteria	Armatimonadetes	Fimbriimonadia	Fimbriimonadales	Fimbriimonadaceae	Fimbriimonadaceae_ge	0	0	0	0	0	0	0	0
Otu0580	Bacteria	Bacteroidetes	Bacteroidetes_Incertae_Sedis	Order_III	uncultured	uncultured_ge	0	0	0	0	0	0	0	0
Otu0581	Bacteria	Parcubacteria	Parcubacteria_cl	Parcubacteria_or	Parcubacteria_fa	Parcubacteria_ge	0	0	0	0	0	0	0	0
Otu0582	Bacteria	Proteobacteria	Alphaproteobacteria	Sphingomonadales	unclassified	unclassified	0	0	0	0	0	0	0	0
Otu0583	Bacteria	Actinobacteria	Actinobacteria	Micrococcales	Intrasporangiaceae	Terracoccus	0	0	0	0	0	0	0	0
Otu0584	Bacteria	Proteobacteria	Gammaproteobacteria	Pseudomonadales	Moraxellaceae	Acinetobacter	0	0	0	0	0	0	0	0
Otu0585	Bacteria	Firmicutes	Clostridia	Clostridiales	Clostridiales_Incertae_Sedis	Dethiosulfatibacter	0.000449843	0	0	0	0	0.000338983	0.000633112	0.000210018
Otu0586	Bacteria	Bacteroidetes	SB-5	SB-5_or	SB-5_fa	SB-5_ge	0.000449843	0	0	0	0.000372578	0.000677966	0	0.000210018
Otu0587	Bacteria	Acidobacteria	Subgroup_18	Subgroup_18_or	Subgroup_18_fa	Subgroup_18_ge	0.000449843	0	0.000373832	0	0.000372578	0	0.000316556	0.000210018
Otu0588	Bacteria	Cyanobacteria	Melainabacteria	Obscuribacterales	Obscuribacterales_fa	Obscuribacterales_ge	0	0	0	0.00033456	0	0	0	5.25045e-05
Otu0589	Bacteria	Ignavibacteriae	Ignavibacteria	Ignavibacteriales	unclassified	unclassified	0	0	0	0	0	0	0	0
Otu0590	Bacteria	Chloroflexi	Dehalococcoidia	FS117-23B-02	FS117-23B-02_fa	FS117-23B-02_ge	0.00134953	0	0	0	0	0	0.000316556	0.000210018
Otu0591	Bacteria	Proteobacteria	Alphaproteobacteria	Rhodospirillales	Rhodospirillaceae	Rhodovibrio	0	0	0	0	0	0	0	0
Otu0592	Bacteria	Bacteroidetes	Bacteroidetes_vadinHA17	Bacteroidetes_vadinHA17_or	Bacteroidetes_vadinHA17_fa	Bacteroidetes_vadinHA17_ge	0.00179937	0	0	0	0	0	0	0.000210018
Otu0593	Bacteria	Proteobacteria	Betaproteobacteria	Methylophilales	Methylophilaceae	uncultured	0	0	0	0	0	0	0	0
Otu0594	Bacteria	Proteobacteria	Gammaproteobacteria	Methylococcales	Methylococcales_fa	Methylococcales_ge	0	0	0.000747664	0	0	0	0	0.000105009
Otu0595	Bacteria	Proteobacteria	Deltaproteobacteria	Myxococcales	MidBa8	MidBa8_ge	0	0	0	0.00033456	0.00111773	0	0	0.000210018
Otu0596	Bacteria	Gemmatimonadetes	PAUC43f_marine_benthic_group	PAUC43f_marine_benthic_group_or	PAUC43f_marine_benthic_group_fa	PAUC43f_marine_benthic_group_ge	0	0	0	0	0	0	0	0
Otu0597	Bacteria	Firmicutes	Clostridia	Halanaerobiales	Halanaerobiaceae	Halanaerobium	0	0	0	0	0	0	0	0
Otu0598	Bacteria	Marinimicrobia_SAR406_clade	Marinimicrobia_SAR406_clade_cl	Marinimicrobia_SAR406_orade_or	Marinimicrobia_SAR406_faade_fa	Marinimicrobia_SAR406_geade_ge	0	0	0	0	0	0	0	0
Otu0599	Bacteria	Proteobacteria	Deltaproteobacteria	Desulfovibrionales	Desulfohalobiaceae	Desulfovermiculus	0	0	0	0	0	0	0	0
Otu0600	Bacteria	unclassified	unclassified	unclassified	unclassified	unclassified	0	0	0	0	0	0	0	0
Otu0601	Bacteria	Parcubacteria	Parcubacteria_Incertae_Sedis	Unknown_Order	Unknown_Family	Candidatus_Paceibacter	0	0	0	0	0	0	0	0
Otu0602	Bacteria	Firmicutes	unclassified	unclassified	unclassified	unclassified	0	0	0	0	0	0	0	0
Otu0603	Bacteria	Parcubacteria	unclassified	unclassified	unclassified	unclassified	0	0	0	0	0	0	0	0
Otu0604	Bacteria	Parcubacteria	unclassified	unclassified	unclassified	unclassified	0	0	0	0	0	0	0	0
Otu0605	Bacteria	Chloroflexi	Dehalococcoidia	GIF9	GIF9_fa	GIF9_ge	0	0	0	0	0	0	0	0
Otu0606	Bacteria	Firmicutes	Clostridia	ML635J-38	ML635J-38_fa	ML635J-38_ge	0.000899685	0.000422654	0.000373832	0	0	0	0	0.000210018
Otu0607	Bacteria	Planctomycetes	Planctomycetacia	Planctomycetales	Planctomycetaceae	unclassified	0.000449843	0	0	0	0	0.000338983	0.000633112	0.000210018
Otu0608	Bacteria	Firmicutes	unclassified	unclassified	unclassified	unclassified	0	0	0	0	0	0	0	0
Otu0609	Bacteria	Proteobacteria	Gammaproteobacteria	Oceanospirillales	OM182_clade	OM182_clade_ge	0	0	0	0	0	0	0	0
Otu0610	Bacteria	Firmicutes	Clostridia	Clostridiales	Ruminococcaceae	unclassified	0.000899685	0.000845309	0	0	0	0	0	0.000210018
Otu0611	Bacteria	Ignavibacteriae	Ignavibacteria	Ignavibacteriales	BSN166	BSN166_ge	0	0	0	0	0.000372578	0.000338983	0.000633112	0.000210018
Otu0612	Bacteria	Actinobacteria	Actinobacteria	Corynebacteriales	Mycobacteriaceae	Mycobacterium	0	0	0	0	0	0	0	0
Otu0613	Bacteria	unclassified	unclassified	unclassified	unclassified	unclassified	0	0	0	0	0	0	0	0
Otu0614	Bacteria	Elusimicrobia	Elusimicrobia	Rs-M47	Rs-M47_fa	Rs-M47_ge	0	0	0	0	0	0	0	0
Otu0615	Bacteria	Omnitrophica	Omnitrophica_cl	Omnitrophica_or	Omnitrophica_fa	Omnitrophica_ge	0	0	0	0	0	0	0	0
Otu0616	Bacteria	Verrucomicrobia	WCHB1-41	WCHB1-41_or	WCHB1-41_fa	WCHB1-41_ge	0.000449843	0	0	0	0	0.00101695	0	0.000210018
Otu0617	Bacteria	Proteobacteria	Gammaproteobacteria	Oceanospirillales	Halomonadaceae	Halomonas	0	0	0.00149533	0	0	0	0	0.000210018
Otu0618	Bacteria	Bacteroidetes	Bacteroidetes_BD2-2	Bacteroidetes_BD2-2_or	Bacteroidetes_BD2-2_fa	Bacteroidetes_BD2-2_ge	0	0	0.00149533	0	0	0	0	0.000210018
Otu0619	Bacteria	Proteobacteria	Deltaproteobacteria	Desulfobacterales	Desulfobacteraceae	SEEP-SRB1	0.000449843	0.000845309	0	0	0	0	0.000316556	0.000210018
Otu0620	Bacteria	Bacteroidetes	Flavobacteriia	Flavobacteriales	Flavobacteriaceae	Gillisia	0	0	0.000747664	0	0.000745156	0	0	0.000210018
Otu0621	Bacteria	Firmicutes	Clostridia	Clostridiales	Syntrophomonadaceae	uncultured	0	0	0.000373832	0.00100368	0	0	0	0.000210018
Otu0622	Bacteria	Chloroflexi	Dehalococcoidia	Dehalococcoidales	uncultured	uncultured_ge	0	0	0.000373832	0	0.000372578	0	0.000633112	0.000210018
Otu0623	Bacteria	Hydrogenedentes	Hydrogenedentes_cl	Hydrogenedentes_or	Hydrogenedentes_fa	Hydrogenedentes_ge	0	0	0.000747664	0	0	0	0.000633112	0.000210018
Otu0624	Bacteria	Proteobacteria	Betaproteobacteria	Burkholderiales	Oxalobacteraceae	unclassified	0	0	0.000373832	0.00066912	0.000372578	0	0	0.000210018
Otu0625	Bacteria	Firmicutes	Clostridia	Clostridiales	Syntrophomonadaceae	uncultured	0	0	0.000373832	0	0.000745156	0	0.000316556	0.000210018
Otu0626	Bacteria	Hydrogenedentes	Hydrogenedentes_cl	Hydrogenedentes_or	Hydrogenedentes_fa	Hydrogenedentes_ge	0	0	0	0.00066912	0.000372578	0.000338983	0	0.000210018
Otu0627	Bacteria	Proteobacteria	Deltaproteobacteria	Desulfovibrionales	Desulfonatronaceae	Desulfonatronum	0	0	0	0.00066912	0.000372578	0.000338983	0	0.000210018
Otu0628	Bacteria	Spirochaetae	Spirochaetes	Spirochaetales	Spirochaetaceae	Spirochaeta_2	0	0	0	0.00133824	0	0	0	0.000210018
Otu0629	Bacteria	Omnitrophica	Omnitrophica_cl	Omnitrophica_or	Omnitrophica_fa	Omnitrophica_ge	0	0	0	0.00033456	0	0.00101695	0	0.000210018
Otu0630	Bacteria	Spirochaetae	Spirochaetes	Spirochaetales	Spirochaetaceae	Spirochaeta_2	0	0	0.000373832	0	0.000745156	0.000338983	0	0.000210018
Otu0631	Bacteria	Chloroflexi	Dehalococcoidia	GIF9	GIF9_fa	GIF9_ge	0	0	0.000373832	0	0	0.00101695	0	0.000210018
Otu0632	Bacteria	unclassified	unclassified	unclassified	unclassified	unclassified	0	0.000845309	0	0	0	0.000338983	0.000316556	0.000210018
Otu0633	Bacteria	Ignavibacteriae	Ignavibacteria	Ignavibacteriales	BSN166	BSN166_ge	0	0	0.000373832	0	0	0.000338983	0.000633112	0.000210018
Otu0634	Bacteria	Verrucomicrobia	Verrucomicrobiae	Verrucomicrobiales	Verrucomicrobiaceae	unclassified	0	0	0.00149533	0	0	0	0	0.000210018
Otu0635	Bacteria	Bacteroidetes	Flavobacteriia	Flavobacteriales	Flavobacteriaceae	unclassified	0	0	0.00149533	0	0	0	0	0.000210018
Otu0636	Bacteria	Bacteroidetes	Flavobacteriia	Flavobacteriales	Flavobacteriaceae	Gillisia	0	0	0.000373832	0.00033456	0.000745156	0	0	0.000210018
Otu0637	Bacteria	Proteobacteria	Gammaproteobacteria	Oceanospirillales	BPS-CK174	BPS-CK174_ge	0	0.000422654	0	0.00033456	0	0	0	0.000105009
Otu0638	Bacteria	Proteobacteria	Deltaproteobacteria	unclassified	unclassified	unclassified	0	0	0	0	0	0	0	0
Otu0639	Bacteria	Spirochaetae	Spirochaetes	Spirochaetales	Spirochaetaceae	Spirochaeta_2	0	0	0	0	0	0	0	0
Otu0641	Bacteria	Bacteroidetes	unclassified	unclassified	unclassified	unclassified	0.000449843	0	0	0.00033456	0.000372578	0	0	0.000157513
Otu0642	Bacteria	Planctomycetes	unclassified	unclassified	unclassified	unclassified	0	0	0	0	0	0	0	0
Otu0643	Bacteria	Bacteroidetes	Bacteroidia	Bacteroidales	Prolixibacteraceae	unclassified	0	0	0.0011215	0	0	0	0	0.000157513
Otu0644	Bacteria	Bacteroidetes	Bacteroidetes_Incertae_Sedis	Order_III	uncultured	uncultured_ge	0.000449843	0	0	0	0.000372578	0	0.000316556	0.000157513
Otu0645	Bacteria	Proteobacteria	Alphaproteobacteria	Rhodobacterales	Rhodobacteraceae	unclassified	0	0	0	0	0	0	0	0
Otu0646	Bacteria	Bacteroidetes	Bacteroidia	Bacteroidia_Incertae_Sedis	Draconibacteriaceae	Tangfeifania	0	0	0	0	0	0	0	0
Otu0647	Bacteria	Chloroflexi	Anaerolineae	Anaerolineales	Anaerolineaceae	uncultured	0	0	0	0	0	0	0	0
Otu0648	Bacteria	Bacteroidetes	unclassified	unclassified	unclassified	unclassified	0	0	0	0	0	0	0	0
Otu0649	Bacteria	Lentisphaerae	Oligosphaeria	Oligosphaerales	unclassified	unclassified	0	0	0.000747664	0.00033456	0	0	0	0.000157513
Otu0650	Bacteria	Parcubacteria	unclassified	unclassified	unclassified	unclassified	0	0	0.000373832	0	0	0	0.000633112	0.000157513
Otu0651	Bacteria	Parcubacteria	Parcubacteria_cl	Parcubacteria_or	Parcubacteria_fa	Parcubacteria_ge	0	0	0	0	0	0	0	0
Otu0652	Bacteria	Parcubacteria	unclassified	unclassified	unclassified	unclassified	0	0	0	0	0	0	0	0
Otu0653	Bacteria	Planctomycetes	vadinHA49	vadinHA49_or	vadinHA49_fa	vadinHA49_ge	0	0	0	0	0	0	0	0
Otu0654	Bacteria	unclassified	unclassified	unclassified	unclassified	unclassified	0	0	0	0	0	0	0	0
Otu0655	Bacteria	Lentisphaerae	Oligosphaeria	Oligosphaerales	MVP-94	MVP-94_ge	0	0	0	0	0	0	0	0
Otu0656	Bacteria	Spirochaetae	Spirochaetes	Spirochaetales	Spirochaetaceae	Spirochaeta_2	0	0	0	0.00100368	0	0	0	0.000157513
Otu0657	Bacteria	Proteobacteria	Deltaproteobacteria	Desulfovibrionales	Desulfomicrobiaceae	Desulfomicrobium	0	0.000422654	0	0.00066912	0	0	0	0.000157513
Otu0658	Bacteria	PAUC34f	PAUC34f_cl	PAUC34f_or	PAUC34f_fa	PAUC34f_ge	0	0.000422654	0.000373832	0	0.000372578	0	0	0.000157513
Otu0659	Bacteria	unclassified	unclassified	unclassified	unclassified	unclassified	0	0.000422654	0.000747664	0	0	0	0	0.000157513
Otu0660	Bacteria	Bacteroidetes	unclassified	unclassified	unclassified	unclassified	0	0	0	0	0.00111773	0	0	0.000157513
Otu0661	Bacteria	unclassified	unclassified	unclassified	unclassified	unclassified	0	0	0	0	0.000745156	0.000338983	0	0.000157513
Otu0662	Bacteria	Acetothermia	Acetothermia_cl	Acetothermia_or	Acetothermia_fa	Acetothermia_ge	0	0	0	0	0	0	0	0
Otu0663	Bacteria	unclassified	unclassified	unclassified	unclassified	unclassified	0	0	0	0	0	0	0	0
Otu0664	Bacteria	unclassified	unclassified	unclassified	unclassified	unclassified	0	0	0	0	0	0	0	0
Otu0665	Bacteria	Ignavibacteriae	Ignavibacteria	Ignavibacteriales	unclassified	unclassified	0	0	0	0	0	0	0	0
Otu0666	Bacteria	Bacteroidetes	Cytophagia	Cytophagales	Flammeovirgaceae	uncultured	0	0	0	0	0	0	0	0
Otu0667	Bacteria	Bacteroidetes	unclassified	unclassified	unclassified	unclassified	0	0	0	0.00033456	0.000745156	0	0	0.000157513
Otu0668	Bacteria	Ignavibacteriae	Ignavibacteria	Ignavibacteriales	BSN166	BSN166_ge	0	0	0	0.00033456	0	0.000677966	0	0.000157513
Otu0669	Bacteria	Bacteroidetes	Bacteroidetes_Incertae_Sedis	Order_III	uncultured	uncultured_ge	0	0	0	0.00100368	0	0	0	0.000157513
Otu0670	Bacteria	Acidobacteria	Subgroup_21	Subgroup_21_or	Subgroup_21_fa	Subgroup_21_ge	0	0	0	0	0	0	0	0
Otu0671	Bacteria	Firmicutes	Clostridia	Clostridiales	Ruminococcaceae	unclassified	0	0	0.000747664	0.00033456	0	0	0	0.000157513
Otu0672	Bacteria	Proteobacteria	Gammaproteobacteria	Methylococcales	Methylococcaceae	unclassified	0.000449843	0	0.000747664	0	0	0	0	0.000157513
Otu0673	Bacteria	Proteobacteria	Gammaproteobacteria	Thiotrichales	Piscirickettsiaceae	Methylophaga	0	0	0	0.00066912	0.000372578	0	0	0.000157513
Otu0674	Bacteria	Proteobacteria	Deltaproteobacteria	Desulfobacterales	Desulfobulbaceae	Desulfobulbus	0	0	0	0	0	0	0	0
Otu0675	Bacteria	unclassified	unclassified	unclassified	unclassified	unclassified	0	0	0	0	0	0	0	0
Otu0676	Bacteria	Thermotogae	Thermotogae	Kosmotogales	Kosmotogaceae	unclassified	0	0	0	0	0	0	0	0
Otu0677	Bacteria	Proteobacteria	Gammaproteobacteria	Xanthomonadales	Xanthomonadaceae	Lysobacter	0	0	0	0	0.000745156	0	0	0.000105009
Otu0678	Bacteria	Proteobacteria	Zetaproteobacteria	Mariprofundales	Mariprofundaceae	Mariprofundus	0	0	0	0	0	0	0	0
Otu0679	Bacteria	unclassified	unclassified	unclassified	unclassified	unclassified	0	0	0	0	0	0	0	0
Otu0680	Bacteria	Proteobacteria	Alphaproteobacteria	Rhodospirillales	Rhodospirillaceae	Caenispirillum	0	0	0	0	0	0	0	0
Otu0681	Bacteria	Proteobacteria	Alphaproteobacteria	Sphingomonadales	Erythrobacteraceae	Altererythrobacter	0	0	0	0.00066912	0	0	0	0.000105009
Otu0682	Bacteria	Gemmatimonadetes	unclassified	unclassified	unclassified	unclassified	0	0	0	0	0	0	0	0
Otu0683	Bacteria	Spirochaetae	Spirochaetes	Spirochaetales	Spirochaetaceae	Spirochaeta_2	0	0	0	0	0	0	0	0
Otu0684	Bacteria	Parcubacteria	Parcubacteria_cl	Parcubacteria_or	Parcubacteria_fa	Parcubacteria_ge	0	0	0	0	0	0	0	0
Otu0685	Bacteria	Chloroflexi	unclassified	unclassified	unclassified	unclassified	0	0	0.000373832	0	0.000372578	0.000338983	0	0.000157513
Otu0686	Bacteria	Spirochaetae	Spirochaetes	Spirochaetales	Spirochaetaceae	Spirochaeta_2	0.000449843	0	0	0	0	0.000338983	0.000316556	0.000157513
Otu0687	Bacteria	Chloroflexi	Anaerolineae	Anaerolineales	Anaerolineaceae	uncultured	0	0	0	0	0	0	0	0
Otu0688	Bacteria	WS1	WS1_cl	WS1_or	WS1_fa	WS1_ge	0	0	0	0	0	0	0	0
Otu0689	Bacteria	Bacteroidetes	Flavobacteriia	Flavobacteriales	Flavobacteriaceae	Gillisia	0	0	0	0	0.00111773	0	0	0.000157513
Otu0690	Bacteria	Acetothermia	Acetothermia_cl	Acetothermia_or	Acetothermia_fa	Acetothermia_ge	0	0	0	0	0	0	0	0
Otu0691	Bacteria	Proteobacteria	Deltaproteobacteria	Desulfobacterales	Desulfobacteraceae	Desulfosalsimonas	0	0	0	0	0	0	0	0
Otu0692	Bacteria	Firmicutes	Clostridia	Halanaerobiales	Halanaerobiaceae	Halanaerobium	0	0	0	0	0	0	0	0
Otu0693	Bacteria	Lentisphaerae	Lentisphaeria	Victivallales	unclassified	unclassified	0	0	0	0	0.000745156	0.000338983	0	0.000157513
Otu0694	Bacteria	SR1_Absconditabacteria	SR1_Absconditabacteria_cl	SR1_Absconditabacteria_or	SR1_Absconditabacteria_fa	SR1_Absconditabacteria_ge	0	0	0.000373832	0.00066912	0	0	0	0.000157513
Otu0695	Bacteria	Bacteroidetes	Cytophagia	Cytophagales	Cytophagaceae	Spirosoma	0	0	0	0	0	0	0	0
Otu0696	Bacteria	Proteobacteria	Alphaproteobacteria	Caulobacterales	Caulobacteraceae	uncultured	0	0	0	0	0	0	0	0
Otu0697	Bacteria	Proteobacteria	Gammaproteobacteria	unclassified	unclassified	unclassified	0	0	0	0	0	0	0	0
Otu0698	Bacteria	Bacteroidetes	Flavobacteriia	Flavobacteriales	Flavobacteriaceae	Chryseobacterium	0	0	0	0	0	0	0	0
Otu0699	Bacteria	Firmicutes	Bacilli	Bacillales	Staphylococcaceae	Staphylococcus	0	0	0	0	0	0	0	0
Otu0700	Bacteria	Actinobacteria	Actinobacteria	Micrococcales	Microbacteriaceae	Microbacterium	0	0	0	0	0	0	0	0
Otu0701	Bacteria	Bacteroidetes	Flavobacteriia	Flavobacteriales	Flavobacteriaceae	unclassified	0	0	0.0011215	0	0	0	0	0.000157513
Otu0702	Bacteria	Proteobacteria	Betaproteobacteria	Burkholderiales	Comamonadaceae	Comamonas	0	0	0	0	0	0	0	0
Otu0703	Bacteria	Proteobacteria	Alphaproteobacteria	Rhodobacterales	Rhodobacteraceae	Paracoccus	0	0	0	0	0	0	0	0
Otu0704	Bacteria	unclassified	unclassified	unclassified	unclassified	unclassified	0	0	0	0	0	0	0	0
Otu0705	Bacteria	Proteobacteria	Deltaproteobacteria	Desulfarculales	Desulfarculaceae	Desulfatiglans	0	0	0	0.00100368	0	0	0	0.000157513
Otu0706	Bacteria	Proteobacteria	Gammaproteobacteria	Xanthomonadales	Xanthomonadales_Incertae_Sedis	Acidibacter	0	0	0	0	0	0	0	0
Otu0707	Bacteria	Proteobacteria	Alphaproteobacteria	Rhizobiales	Bradyrhizobiaceae	unclassified	0	0	0	0	0	0	0	0
Otu0708	Bacteria	Spirochaetae	Spirochaetes	Spirochaetales	Spirochaetaceae	Spirochaeta_2	0.000449843	0.000422654	0.000373832	0	0	0	0	0.000157513
Otu0709	Bacteria	unclassified	unclassified	unclassified	unclassified	unclassified	0.000899685	0	0	0	0	0	0.000316556	0.000157513
Otu0710	Bacteria	Proteobacteria	Deltaproteobacteria	Bdellovibrionales	Bacteriovoracaceae	Deferrisoma	0	0	0.000373832	0	0	0	0.000633112	0.000157513
Otu0711	Bacteria	Proteobacteria	Gammaproteobacteria	Gammaproteobacteria_Incertae_Sedis	Unknown_Family	Wenzhouxiangella	0.000449843	0	0.000747664	0	0	0	0	0.000157513
Otu0712	Bacteria	Proteobacteria	Deltaproteobacteria	Desulfovibrionales	unclassified	unclassified	0	0	0	0	0	0	0	0
Otu0713	Bacteria	Proteobacteria	Deltaproteobacteria	Desulfovibrionales	Desulfonatronaceae	Desulfonatronum	0	0	0	0	0.000745156	0	0.000316556	0.000157513
Otu0714	Bacteria	unclassified	unclassified	unclassified	unclassified	unclassified	0.000449843	0	0	0	0	0.000677966	0	0.000157513
Otu0715	Bacteria	Proteobacteria	Alphaproteobacteria	Rhodobacterales	Rhodobacteraceae	Jannaschia	0	0	0.000373832	0	0	0	0	5.25045e-05
Otu0716	Bacteria	Planctomycetes	Phycisphaerae	unclassified	unclassified	unclassified	0	0	0	0	0	0	0	0
Otu0717	Bacteria	Bacteroidetes	Bacteroidia	Bacteroidales	Marinilabiaceae	unclassified	0	0	0.000373832	0.00033456	0.000372578	0	0	0.000157513
Otu0718	Bacteria	Proteobacteria	Betaproteobacteria	Rhodocyclales	Rhodocyclaceae	Azoarcus	0	0	0.0011215	0	0	0	0	0.000157513
Otu0719	Bacteria	Verrucomicrobia	Verrucomicrobiae	Verrucomicrobiales	Verrucomicrobiaceae	Luteolibacter	0	0	0.0011215	0	0	0	0	0.000157513
Otu0720	Bacteria	Proteobacteria	unclassified	unclassified	unclassified	unclassified	0	0	0.000373832	0	0	0	0.000633112	0.000157513
Otu0721	Bacteria	Firmicutes	Clostridia	Clostridiales	Clostridiales_Incertae_Sedis	Dethiosulfatibacter	0	0	0.000747664	0	0	0.000338983	0	0.000157513
Otu0722	Bacteria	unclassified	unclassified	unclassified	unclassified	unclassified	0	0	0	0	0	0	0	0
Otu0723	Bacteria	Atribacteria	Atribacteria_Incertae_Sedis	Unknown_Order	Unknown_Family	Candidatus_Caldatribacterium	0	0	0.000373832	0	0	0	0.000633112	0.000157513
Otu0724	Bacteria	Bacteroidetes	Bacteroidia	Bacteroidales	Marinilabiaceae	uncultured	0	0	0	0	0	0	0	0
Otu0725	Bacteria	unclassified	unclassified	unclassified	unclassified	unclassified	0.000449843	0	0	0	0	0.000338983	0.000316556	0.000157513
Otu0726	Bacteria	Chloroflexi	Dehalococcoidia	unclassified	unclassified	unclassified	0	0	0	0	0	0	0	0
Otu0727	Bacteria	Gemmatimonadetes	PAUC43f_marine_benthic_group	PAUC43f_marine_benthic_group_or	PAUC43f_marine_benthic_group_fa	PAUC43f_marine_benthic_group_ge	0	0	0	0	0	0	0	0
Otu0728	Bacteria	Acetothermia	Acetothermia_cl	Acetothermia_or	Acetothermia_fa	Acetothermia_ge	0	0	0	0	0	0	0	0
Otu0729	Bacteria	unclassified	unclassified	unclassified	unclassified	unclassified	0	0	0	0	0	0	0	0
Otu0730	Bacteria	unclassified	unclassified	unclassified	unclassified	unclassified	0	0	0	0	0	0	0	0
Otu0731	Bacteria	Spirochaetae	Spirochaetes	Spirochaetales	Leptospiraceae	uncultured	0	0	0.000747664	0	0	0.000338983	0	0.000157513
Otu0732	Bacteria	unclassified	unclassified	unclassified	unclassified	unclassified	0	0	0	0	0.000745156	0	0.000316556	0.000157513
Otu0733	Bacteria	Parcubacteria	unclassified	unclassified	unclassified	unclassified	0	0	0	0	0	0	0	0
Otu0734	Bacteria	Parcubacteria	Candidatus_Falkowbacteria	Candidatus_Falkowbacteria_or	Candidatus_Falkowbacteria_fa	Candidatus_Falkowbacteria_ge	0	0	0	0	0.00111773	0	0	0.000157513
Otu0735	Bacteria	Chloroflexi	Dehalococcoidia	MSBL5	MSBL5_fa	MSBL5_ge	0.000899685	0	0	0	0	0	0.000316556	0.000157513
Otu0736	Bacteria	Parcubacteria	unclassified	unclassified	unclassified	unclassified	0	0	0	0	0	0	0	0
Otu0737	Bacteria	unclassified	unclassified	unclassified	unclassified	unclassified	0	0	0	0	0	0	0	0
Otu0738	Bacteria	Bacteroidetes	Bacteroidia	Bacteroidales	Marinilabiaceae	uncultured	0	0	0	0	0	0	0	0
Otu0739	Bacteria	unclassified	unclassified	unclassified	unclassified	unclassified	0	0	0	0	0	0	0	0
Otu0740	Bacteria	Bacteroidetes	unclassified	unclassified	unclassified	unclassified	0	0	0	0	0	0	0	0
Otu0741	Bacteria	Chloroflexi	Anaerolineae	Anaerolineales	Anaerolineaceae	uncultured	0	0	0	0.00033456	0	0.000338983	0.000316556	0.000157513
Otu0742	Bacteria	unclassified	unclassified	unclassified	unclassified	unclassified	0	0	0	0	0	0	0	0
Otu0743	Bacteria	Proteobacteria	Alphaproteobacteria	Rhodobacterales	Rhodobacteraceae	Roseovarius	0	0	0	0	0	0	0	0
Otu0744	Bacteria	Cloacimonetes	MSBL8	MSBL8_or	MSBL8_fa	MSBL8_ge	0	0	0	0	0.000745156	0.000338983	0	0.000157513
Otu0745	Bacteria	Firmicutes	Clostridia	unclassified	unclassified	unclassified	0	0	0	0	0	0	0	0
Otu0746	Bacteria	Bacteroidetes	unclassified	unclassified	unclassified	unclassified	0	0.000845309	0	0	0	0	0.000316556	0.000157513
Otu0747	Bacteria	Proteobacteria	Gammaproteobacteria	Alteromonadales	Alteromonadaceae	Marinobacter	0	0	0	0	0	0	0	0
Otu0748	Bacteria	WS1	WS1_cl	WS1_or	WS1_fa	WS1_ge	0	0	0	0	0	0	0	0
Otu0749	Bacteria	Actinobacteria	Actinobacteria	Propionibacteriales	Propionibacteriaceae	Naumannella	0	0	0	0	0	0	0	0
Otu0750	Bacteria	Bacteroidetes	Flavobacteriia	Flavobacteriales	Flavobacteriaceae	Gillisia	0	0	0	0	0.00111773	0	0	0.000157513
Otu0751	Bacteria	unclassified	unclassified	unclassified	unclassified	unclassified	0	0	0	0	0	0	0	0
Otu0752	Bacteria	Omnitrophica	Omnitrophica_cl	Omnitrophica_or	Omnitrophica_fa	Omnitrophica_ge	0	0	0	0	0	0	0	0
Otu0753	Bacteria	Proteobacteria	Deltaproteobacteria	Desulfuromonadales	Desulfuromonadaceae	unclassified	0	0	0	0	0	0	0	0
Otu0754	Bacteria	Chloroflexi	Anaerolineae	Anaerolineales	Anaerolineaceae	uncultured	0	0	0	0	0	0	0	0
Otu0755	Bacteria	Chloroflexi	Anaerolineae	Anaerolineales	Anaerolineaceae	uncultured	0	0	0	0	0	0	0	0
Otu0756	Bacteria	Bacteroidetes	Bacteroidetes_Incertae_Sedis	Order_III	uncultured	uncultured_ge	0	0.000422654	0	0	0	0.000677966	0	0.000157513
Otu0757	Bacteria	Bacteroidetes	Bacteroidia	Bacteroidales	unclassified	unclassified	0	0.000845309	0	0	0.000372578	0	0	0.000157513
Otu0758	Bacteria	Spirochaetae	Spirochaetes	Spirochaetales	Spirochaetaceae	Spirochaeta_2	0	0	0	0	0	0	0	0
Otu0759	Bacteria	Gemmatimonadetes	BD2-11_terrestrial_group	BD2-11_terrestrial_group_or	BD2-11_terrestrial_group_fa	BD2-11_terrestrial_group_ge	0	0	0	0	0	0	0	0
Otu0760	Bacteria	Proteobacteria	Gammaproteobacteria	Oceanospirillales	OM182_clade	OM182_clade_ge	0	0	0	0	0	0	0	0
Otu0761	Bacteria	Parcubacteria	unclassified	unclassified	unclassified	unclassified	0	0	0	0.00066912	0	0	0.000316556	0.000157513
Otu0762	Bacteria	Bacteroidetes	Cytophagia	Cytophagales	MWH-CFBk5	MWH-CFBk5_ge	0	0	0	0	0.00111773	0	0	0.000157513
Otu0763	Bacteria	Firmicutes	Clostridia	Clostridiales	Syntrophomonadaceae	uncultured	0	0.000422654	0.000373832	0	0	0.000338983	0	0.000157513
Otu0764	Bacteria	Planctomycetes	Phycisphaerae	Phycisphaerales	08D2Z94_hypersaline_microbial_mat_group	08D2Z94_hypersaline_microbial_mat_group_ge	0	0	0	0	0	0	0.000949668	0.000157513
Otu0765	Bacteria	Proteobacteria	Deltaproteobacteria	Desulfarculales	Desulfarculaceae	Desulfatiglans	0	0	0	0	0	0	0.000949668	0.000157513
Otu0766	Bacteria	Proteobacteria	Deltaproteobacteria	Desulfovibrionales	unclassified	unclassified	0	0	0	0	0	0	0	0
Otu0767	Bacteria	Firmicutes	Clostridia	Clostridiales	Family_XII	Fusibacter	0	0	0	0.00066912	0.000372578	0	0	0.000157513
Otu0768	Bacteria	Ignavibacteriae	Ignavibacteria	Ignavibacteriales	BSV26	BSV26_ge	0	0.000422654	0.000747664	0	0	0	0	0.000157513
Otu0769	Bacteria	Omnitrophica	Omnitrophica_Incertae_Sedis	Unknown_Order	Unknown_Family	Candidatus_Omnitrophus	0	0.000422654	0	0	0.000372578	0.000338983	0	0.000157513
Otu0770	Bacteria	Firmicutes	Bacilli	Lactobacillales	Enterococcaceae	Vagococcus	0	0	0	0	0	0	0	0
Otu0771	Bacteria	Proteobacteria	Gammaproteobacteria	Gammaproteobacteria_Incertae_Sedis	Unknown_Family	Thiohalorhabdus	0	0	0	0	0	0	0	0
Otu0772	Bacteria	Proteobacteria	Gammaproteobacteria	Gammaproteobacteria_Incertae_Sedis	Unknown_Family	Thiohalorhabdus	0	0	0	0	0	0	0	0
Otu0773	Bacteria	Proteobacteria	Gammaproteobacteria	Gammaproteobacteria_Incertae_Sedis	Unknown_Family	Thiohalorhabdus	0	0	0	0	0	0	0	0
Otu0774	Bacteria	Proteobacteria	Gammaproteobacteria	Gammaproteobacteria_Incertae_Sedis	Unknown_Family	Thiohalophilus	0	0	0	0	0	0	0	0
Otu0775	Bacteria	Proteobacteria	Deltaproteobacteria	Syntrophobacterales	Syntrophaceae	Smithella	0	0	0	0	0	0	0.000949668	0.000157513
Otu0776	Bacteria	Bacteroidetes	Bacteroidia	Bacteroidia_Incertae_Sedis	Draconibacteriaceae	uncultured	0	0	0	0.00033456	0.000745156	0	0	0.000157513
Otu0777	Bacteria	unclassified	unclassified	unclassified	unclassified	unclassified	0	0	0	0	0	0	0.000949668	0.000157513
Otu0778	Bacteria	Proteobacteria	Alphaproteobacteria	Rhodobacterales	Rhodobacteraceae	unclassified	0	0	0	0	0	0	0	0
Otu0779	Bacteria	Parcubacteria	unclassified	unclassified	unclassified	unclassified	0	0.000422654	0	0	0	0.000677966	0	0.000157513
Otu0780	Bacteria	unclassified	unclassified	unclassified	unclassified	unclassified	0	0	0	0.00066912	0.000372578	0	0	0.000157513
Otu0781	Bacteria	Fibrobacteres	Fibrobacteria	Fibrobacterales	FD035	FD035_ge	0	0	0	0	0	0	0.000949668	0.000157513
Otu0782	Bacteria	Firmicutes	unclassified	unclassified	unclassified	unclassified	0	0	0	0	0	0	0	0
Otu0783	Bacteria	unclassified	unclassified	unclassified	unclassified	unclassified	0	0.00126796	0	0	0	0	0	0.000157513
Otu0784	Bacteria	Proteobacteria	Gammaproteobacteria	Chromatiales	Ectothiorhodospiraceae	Thioalkalispira	0	0.000845309	0.000373832	0	0	0	0	0.000157513
Otu0785	Bacteria	Firmicutes	unclassified	unclassified	unclassified	unclassified	0	0	0	0	0	0	0	0
Otu0786	Bacteria	Firmicutes	Bacilli	Bacillales	Bacillaceae	Anaerobacillus	0	0	0	0	0	0	0	0
Otu0787	Bacteria	Chloroflexi	Anaerolineae	Anaerolineales	Anaerolineaceae	uncultured	0	0	0	0	0	0	0	0
Otu0788	Bacteria	Proteobacteria	Gammaproteobacteria	Gammaproteobacteria_Incertae_Sedis	Unknown_Family	Thiohalorhabdus	0	0	0	0	0	0	0	0
Otu0789	Bacteria	Proteobacteria	Deltaproteobacteria	Desulfovibrionales	Desulfohalobiaceae	Desulfovermiculus	0	0	0	0	0	0	0	0
Otu0790	Bacteria	unclassified	unclassified	unclassified	unclassified	unclassified	0	0	0	0	0	0	0	0
Otu0791	Bacteria	Parcubacteria	unclassified	unclassified	unclassified	unclassified	0	0	0	0	0	0	0	0
Otu0792	Bacteria	Bacteroidetes	unclassified	unclassified	unclassified	unclassified	0	0	0	0	0	0.000677966	0	0.000105009
Otu0793	Bacteria	unclassified	unclassified	unclassified	unclassified	unclassified	0	0	0	0	0	0	0	0
Otu0794	Bacteria	Acetothermia	Acetothermia_cl	Acetothermia_or	Acetothermia_fa	Acetothermia_ge	0	0	0	0	0	0	0	0
Otu0795	Bacteria	Firmicutes	Clostridia	Halanaerobiales	Halanaerobiaceae	Halanaerobium	0	0	0	0	0	0	0	0
Otu0796	Bacteria	Actinobacteria	Acidimicrobiia	Acidimicrobiales	OM1_clade	OM1_clade_ge	0	0	0	0	0	0	0	0
Otu0797	Bacteria	unclassified	unclassified	unclassified	unclassified	unclassified	0	0	0	0	0	0	0	0
Otu0798	Bacteria	Parcubacteria	unclassified	unclassified	unclassified	unclassified	0	0	0	0	0	0	0	0
Otu0799	Bacteria	Nitrospirae	Nitrospira	Nitrospirales	Nitrospiraceae	uncultured	0	0	0	0	0	0	0	0
Otu0800	Bacteria	Proteobacteria	Deltaproteobacteria	Desulfuromonadales	Desulfuromonadaceae	Desulfuromonas	0	0	0	0.00066912	0	0	0	0.000105009
Otu0801	Bacteria	Omnitrophica	Omnitrophica_cl	Omnitrophica_or	Omnitrophica_fa	Omnitrophica_ge	0	0	0	0	0	0	0	0
Otu0802	Bacteria	Parcubacteria	unclassified	unclassified	unclassified	unclassified	0	0	0	0	0	0.000677966	0	0.000105009
Otu0803	Bacteria	Parcubacteria	unclassified	unclassified	unclassified	unclassified	0	0	0	0	0	0	0	0
Otu0804	Bacteria	Proteobacteria	Deltaproteobacteria	Desulfarculales	Desulfarculaceae	Desulfatiglans	0	0	0	0.00066912	0	0	0	0.000105009
Otu0805	Bacteria	Parcubacteria	unclassified	unclassified	unclassified	unclassified	0	0	0	0	0	0	0	0
Otu0807	Bacteria	unclassified	unclassified	unclassified	unclassified	unclassified	0	0	0	0	0	0	0	0
Otu0808	Bacteria	unclassified	unclassified	unclassified	unclassified	unclassified	0	0	0	0	0	0	0	0
Otu0809	Bacteria	Firmicutes	Clostridia	Halanaerobiales	Halanaerobiaceae	Halanaerobium	0	0	0	0	0	0	0	0
Otu0810	Bacteria	BRC1	BRC1_cl	BRC1_or	BRC1_fa	BRC1_ge	0	0	0	0	0	0	0	0
Otu0811	Bacteria	Proteobacteria	Deltaproteobacteria	Desulfovibrionales	unclassified	unclassified	0	0	0	0	0	0	0	0
Otu0812	Bacteria	unclassified	unclassified	unclassified	unclassified	unclassified	0	0	0	0.00033456	0	0.000338983	0	0.000105009
Otu0813	Bacteria	Chloroflexi	Dehalococcoidia	Sh765B-AG-111	Sh765B-AG-111_fa	Sh765B-AG-111_ge	0	0	0	0	0	0	0	0
Otu0814	Bacteria	Bacteroidetes	Bacteroidia	Bacteroidales	Marinilabiaceae	unclassified	0	0	0	0	0	0	0	0
Otu0815	Bacteria	unclassified	unclassified	unclassified	unclassified	unclassified	0	0	0	0	0	0.000677966	0	0.000105009
Otu0816	Bacteria	Bacteroidetes	Sphingobacteriia	Sphingobacteriales	unclassified	unclassified	0	0	0	0.00033456	0	0.000338983	0	0.000105009
Otu0817	Bacteria	Proteobacteria	Gammaproteobacteria	Gammaproteobacteria_Incertae_Sedis	Unknown_Family	Thiohalorhabdus	0	0	0	0	0	0	0	0
Otu0818	Bacteria	Proteobacteria	Deltaproteobacteria	Desulfobacterales	Desulfobacteraceae	unclassified	0	0	0	0	0	0	0	0
Otu0819	Bacteria	Proteobacteria	Gammaproteobacteria	Gammaproteobacteria_Incertae_Sedis	Unknown_Family	Thiohalorhabdus	0	0	0	0	0	0	0	0
Otu0820	Bacteria	Parcubacteria	Parcubacteria_cl	Parcubacteria_or	Parcubacteria_fa	Parcubacteria_ge	0	0	0	0	0	0	0	0
Otu0821	Bacteria	Proteobacteria	Deltaproteobacteria	Desulfarculales	Desulfarculaceae	Desulfatiglans	0	0	0	0	0	0	0	0
Otu0822	Bacteria	Firmicutes	Clostridia	Clostridiales	Clostridiales_Incertae_Sedis	Dethiosulfatibacter	0	0	0	0.00066912	0	0	0	0.000105009
Otu0823	Bacteria	Proteobacteria	Gammaproteobacteria	Chromatiales	unclassified	unclassified	0	0	0	0	0	0	0	0
Otu0824	Bacteria	Proteobacteria	Deltaproteobacteria	Bdellovibrionales	Bacteriovoracaceae	Deferrisoma	0	0	0	0	0	0	0.000633112	0.000105009
Otu0825	Bacteria	Parcubacteria	unclassified	unclassified	unclassified	unclassified	0	0	0	0	0	0	0.000633112	0.000105009
Otu0826	Bacteria	Planctomycetes	Planctomycetacia	Planctomycetales	Planctomycetaceae	unclassified	0	0	0	0.00033456	0	0	0.000316556	0.000105009
Otu0827	Bacteria	unclassified	unclassified	unclassified	unclassified	unclassified	0	0	0	0.00033456	0	0	0.000316556	0.000105009
Otu0828	Bacteria	unclassified	unclassified	unclassified	unclassified	unclassified	0	0	0	0	0	0	0	0
Otu0829	Bacteria	WS1	WS1_cl	WS1_or	WS1_fa	WS1_ge	0	0	0	0	0	0	0	0
Otu0830	Bacteria	Chloroflexi	Dehalococcoidia	GIF9	GIF9_fa	GIF9_ge	0	0	0	0	0	0	0	0
Otu0831	Bacteria	Firmicutes	Clostridia	unclassified	unclassified	unclassified	0	0	0	0	0	0	0	0
Otu0832	Bacteria	Proteobacteria	Deltaproteobacteria	Desulfarculales	Desulfarculaceae	Desulfatiglans	0	0	0	0	0	0	0	0
Otu0833	Bacteria	Proteobacteria	Alphaproteobacteria	Caulobacterales	Caulobacteraceae	Brevundimonas	0	0	0	0	0	0	0	0
Otu0834	Bacteria	unclassified	unclassified	unclassified	unclassified	unclassified	0	0	0	0	0	0	0	0
Otu0835	Bacteria	Bacteroidetes	unclassified	unclassified	unclassified	unclassified	0	0	0	0	0	0	0	0
Otu0836	Bacteria	Microgenomates	Candidatus_Woesebacteria	Candidatus_Woesebacteria_or	Candidatus_Woesebacteria_fa	Candidatus_Woesebacteria_ge	0	0	0	0	0	0	0	0
Otu0837	Bacteria	Actinobacteria	Actinobacteria	unclassified	unclassified	unclassified	0	0	0	0	0	0	0	0
Otu0838	Bacteria	Nitrospirae	Nitrospira	Nitrospirales	Nitrospiraceae	uncultured	0	0	0	0	0	0	0	0
Otu0839	Bacteria	Proteobacteria	Alphaproteobacteria	Sphingomonadales	Sphingomonadaceae	Novosphingobium	0	0	0	0	0	0	0	0
Otu0840	Bacteria	Actinobacteria	OPB41	OPB41_or	OPB41_fa	OPB41_ge	0	0	0	0	0	0	0.000633112	0.000105009
Otu0841	Bacteria	Hydrogenedentes	Hydrogenedentes_cl	Hydrogenedentes_or	Hydrogenedentes_fa	Hydrogenedentes_ge	0	0	0	0	0	0	0.000633112	0.000105009
Otu0842	Bacteria	Firmicutes	Erysipelotrichia	Erysipelotrichales	Erysipelotrichaceae	Turicibacter	0	0	0	0	0	0	0.000633112	0.000105009
Otu0843	Bacteria	Firmicutes	Bacilli	Lactobacillales	Aerococcaceae	Aerococcus	0	0	0	0	0	0	0	0
Otu0844	Bacteria	Thermotogae	Thermotogae	Petrotogales	Petrotogaceae	SC103	0	0	0	0	0	0	0	0
Otu0845	Bacteria	Actinobacteria	Actinobacteria	Micrococcales	Brevibacteriaceae	Brevibacterium	0	0	0	0	0	0	0	0
Otu0846	Bacteria	Chloroflexi	Dehalococcoidia	unclassified	unclassified	unclassified	0	0	0	0	0	0	0	0
Otu0847	Bacteria	Bacteroidetes	Bacteroidia	Bacteroidia_Incertae_Sedis	Draconibacteriaceae	unclassified	0	0	0	0	0	0	0	0
Otu0848	Bacteria	Firmicutes	Bacilli	Bacillales	Staphylococcaceae	Macrococcus	0	0	0	0	0	0	0	0
Otu0849	Bacteria	unclassified	unclassified	unclassified	unclassified	unclassified	0	0	0	0	0	0	0	0
Otu0850	Bacteria	Spirochaetae	Spirochaetes	Spirochaetales	Spirochaetaceae	Spirochaeta_2	0	0	0	0	0	0	0.000633112	0.000105009
Otu0851	Bacteria	Spirochaetae	Spirochaetes	Spirochaetales	Spirochaetaceae	Spirochaeta_2	0	0	0	0.00066912	0	0	0	0.000105009
Otu0852	Bacteria	Bacteroidetes	Cytophagia	Cytophagales	Cytophagaceae	Spirosoma	0	0	0	0	0	0	0	0
Otu0853	Bacteria	Bacteroidetes	Bacteroidia	Bacteroidales	Marinilabiaceae	unclassified	0	0	0.000373832	0	0	0	0.000316556	0.000105009
Otu0854	Bacteria	Bacteroidetes	Bacteroidetes_Incertae_Sedis	Order_III	CK06-06-Mud-MAS4B-21	CK06-06-Mud-MAS4B-21_ge	0	0	0.000747664	0	0	0	0	0.000105009
Otu0855	Bacteria	unclassified	unclassified	unclassified	unclassified	unclassified	0.000899685	0	0	0	0	0	0	0.000105009
Otu0856	Bacteria	Parcubacteria	Candidatus_Falkowbacteria	Candidatus_Falkowbacteria_or	Candidatus_Falkowbacteria_fa	Candidatus_Falkowbacteria_ge	0	0	0	0	0	0	0	0
Otu0857	Bacteria	unclassified	unclassified	unclassified	unclassified	unclassified	0	0	0	0	0	0	0.000633112	0.000105009
Otu0858	Bacteria	Firmicutes	Clostridia	Clostridiales	Syntrophomonadaceae	Dethiobacter	0	0	0	0	0	0	0.000633112	0.000105009
Otu0860	Bacteria	AC1	AC1_cl	AC1_or	AC1_fa	AC1_ge	0	0	0	0.00033456	0	0	0.000316556	0.000105009
Otu0861	Bacteria	Chloroflexi	Dehalococcoidia	GIF9	GIF9_fa	GIF9_ge	0.000449843	0	0	0	0	0	0.000316556	0.000105009
Otu0862	Bacteria	Chloroflexi	Anaerolineae	Anaerolineales	Anaerolineaceae	Pelolinea	0	0	0	0	0	0.000677966	0	0.000105009
Otu0863	Bacteria	Proteobacteria	Gammaproteobacteria	Pseudomonadales	Pseudomonadaceae	Pseudomonas	0	0	0	0	0	0	0	0
Otu0864	Bacteria	Proteobacteria	Deltaproteobacteria	Desulfuromonadales	unclassified	unclassified	0	0	0	0	0	0	0	0
Otu0865	Bacteria	Proteobacteria	unclassified	unclassified	unclassified	unclassified	0	0	0	0	0	0	0	0
Otu0866	Bacteria	unclassified	unclassified	unclassified	unclassified	unclassified	0	0	0	0	0	0	0	0
Otu0867	Bacteria	Proteobacteria	Gammaproteobacteria	Gammaproteobacteria_Incertae_Sedis	Unknown_Family	uncultured	0	0	0	0	0	0	0	0
Otu0868	Bacteria	Proteobacteria	Alphaproteobacteria	Caulobacterales	Caulobacteraceae	Caulobacter	0	0	0	0	0	0	0	0
Otu0869	Bacteria	Chloroflexi	Anaerolineae	Anaerolineales	Anaerolineaceae	uncultured	0	0	0	0	0	0	0	0
Otu0870	Bacteria	Firmicutes	Clostridia	unclassified	unclassified	unclassified	0	0	0	0	0	0	0	0
Otu0871	Bacteria	Parcubacteria	Candidatus_Falkowbacteria	Candidatus_Falkowbacteria_or	Candidatus_Falkowbacteria_fa	Candidatus_Falkowbacteria_ge	0	0	0	0	0	0	0	0
Otu0872	Bacteria	Bacteroidetes	unclassified	unclassified	unclassified	unclassified	0	0	0	0.00033456	0.000372578	0	0	0.000105009
Otu0873	Bacteria	Firmicutes	Clostridia	Clostridiales	Syntrophomonadaceae	uncultured	0	0	0	0.00033456	0	0.000338983	0	0.000105009
Otu0874	Bacteria	Bacteroidetes	unclassified	unclassified	unclassified	unclassified	0	0	0.000373832	0	0.000372578	0	0	0.000105009
Otu0875	Bacteria	RBG-1_Zixibacteria	RBG-1_Zixibacteria_cl	RBG-1_Zixibacteria_or	RBG-1_Zixibacteria_fa	RBG-1_Zixibacteria_ge	0	0	0	0	0	0	0	0
Otu0876	Bacteria	Proteobacteria	Epsilonproteobacteria	Campylobacterales	Campylobacteraceae	Arcobacter	0	0	0	0	0	0	0	0
Otu0877	Bacteria	unclassified	unclassified	unclassified	unclassified	unclassified	0	0	0	0	0	0	0	0
Otu0878	Bacteria	unclassified	unclassified	unclassified	unclassified	unclassified	0	0	0	0	0	0	0	0
Otu0879	Bacteria	Proteobacteria	Alphaproteobacteria	Caulobacterales	Caulobacteraceae	unclassified	0	0	0	0	0	0	0	0
Otu0880	Bacteria	Proteobacteria	Deltaproteobacteria	Desulfuromonadales	Sva1033	Sva1033_ge	0	0	0	0.00066912	0	0	0	0.000105009
Otu0881	Bacteria	Deinococcus-Thermus	Deinococci	Thermales	Thermaceae	Meiothermus	0	0	0	0	0	0	0	0
Otu0882	Bacteria	Proteobacteria	Gammaproteobacteria	Chromatiales	Chromatiaceae	Rheinheimera	0	0	0	0	0	0	0	0
Otu0883	Bacteria	unclassified	unclassified	unclassified	unclassified	unclassified	0	0	0	0	0	0	0	0
Otu0884	Bacteria	Firmicutes	Bacilli	Bacillales	Staphylococcaceae	Staphylococcus	0	0	0	0	0	0	0	0
Otu0885	Bacteria	Proteobacteria	Gammaproteobacteria	Thiotrichales	Piscirickettsiaceae	Thiomicrospira	0	0	0	0	0	0	0	0
Otu0886	Bacteria	Parcubacteria	Parcubacteria_cl	Parcubacteria_or	Parcubacteria_fa	Parcubacteria_ge	0	0	0	0	0	0	0.000633112	0.000105009
Otu0887	Bacteria	Fibrobacteres	Fibrobacteria	Fibrobacterales	unclassified	unclassified	0	0	0	0.00033456	0	0	0.000316556	0.000105009
Otu0888	Bacteria	Proteobacteria	Alphaproteobacteria	Rhizobiales	Methylobacteriaceae	Methylobacterium	0	0	0	0	0	0	0	0
Otu0889	Bacteria	Spirochaetae	Spirochaetes	Spirochaetales	Spirochaetaceae	Spirochaeta_2	0	0	0	0	0	0	0	0
Otu0890	Bacteria	unclassified	unclassified	unclassified	unclassified	unclassified	0	0	0	0	0	0	0.000633112	0.000105009
Otu0891	Bacteria	Planctomycetes	Phycisphaerae	062DZ93_hypersaline_microbial_mat_group	062DZ93_hypersaline_microbial_mat_group_fa	062DZ93_hypersaline_microbial_mat_group_ge	0	0	0	0.00066912	0	0	0	0.000105009
Otu0892	Bacteria	Chloroflexi	Anaerolineae	Anaerolineales	Anaerolineaceae	uncultured	0	0	0	0	0	0	0	0
Otu0893	Bacteria	Firmicutes	unclassified	unclassified	unclassified	unclassified	0	0	0	0	0	0	0	0
Otu0894	Bacteria	Proteobacteria	Gammaproteobacteria	Chromatiales	Chromatiaceae	Nitrosococcus	0	0	0	0.00033456	0	0.000338983	0	0.000105009
Otu0895	Bacteria	Chloroflexi	Anaerolineae	Anaerolineales	Anaerolineaceae	uncultured	0	0	0	0.00033456	0.000372578	0	0	0.000105009
Otu0896	Bacteria	Lentisphaerae	Oligosphaeria	Oligosphaerales	MVP-94	MVP-94_ge	0	0	0.000747664	0	0	0	0	0.000105009
Otu0897	Bacteria	unclassified	unclassified	unclassified	unclassified	unclassified	0	0	0	0	0	0	0	0
Otu0898	Bacteria	Proteobacteria	Gammaproteobacteria	Chromatiales	Ectothiorhodospiraceae	Thioalkalispira	0	0	0.000747664	0	0	0	0	0.000105009
Otu0899	Bacteria	Parcubacteria	unclassified	unclassified	unclassified	unclassified	0	0	0	0	0	0	0	0
Otu0900	Bacteria	Chloroflexi	Anaerolineae	Anaerolineales	Anaerolineaceae	unclassified	0	0	0	0	0	0	0	0
Otu0901	Bacteria	Spirochaetae	Spirochaetes	Spirochaetales	Spirochaetaceae	Spirochaeta_2	0	0	0	0	0	0	0	0
Otu0902	Bacteria	Proteobacteria	Deltaproteobacteria	43F-1404R	43F-1404R_fa	43F-1404R_ge	0	0	0	0	0	0	0	0
Otu0903	Bacteria	Firmicutes	Clostridia	Clostridiales	Syntrophomonadaceae	uncultured	0	0	0.000373832	0	0	0.000338983	0	0.000105009
Otu0904	Bacteria	TM6_Dependentiae	TM6_Dependentiae_cl	TM6_Dependentiae_or	TM6_Dependentiae_fa	TM6_Dependentiae_ge	0	0	0	0	0	0	0	0
Otu0905	Bacteria	Gemmatimonadetes	Longimicrobia	Longimicrobiales	Longimicrobiaceae	Longimicrobiaceae_ge	0	0	0.000373832	0	0.000372578	0	0	0.000105009
Otu0906	Bacteria	Proteobacteria	Deltaproteobacteria	Bdellovibrionales	Bacteriovoracaceae	unclassified	0	0	0	0.00066912	0	0	0	0.000105009
Otu0907	Bacteria	Proteobacteria	Gammaproteobacteria	unclassified	unclassified	unclassified	0	0	0	0	0	0	0	0
Otu0908	Bacteria	Parcubacteria	unclassified	unclassified	unclassified	unclassified	0	0	0	0	0	0	0	0
Otu0909	Bacteria	Omnitrophica	Omnitrophica_cl	Omnitrophica_or	Omnitrophica_fa	Omnitrophica_ge	0	0	0	0	0	0	0	0
Otu0910	Bacteria	Parcubacteria	Parcubacteria_cl	Parcubacteria_or	Parcubacteria_fa	Parcubacteria_ge	0	0	0	0	0	0	0.000633112	0.000105009
Otu0911	Bacteria	Proteobacteria	Alphaproteobacteria	Sphingomonadales	Erythrobacteraceae	Erythrobacter	0	0	0.000373832	0.00033456	0	0	0	0.000105009
Otu0912	Bacteria	Proteobacteria	Gammaproteobacteria	Alteromonadales	Alteromonadaceae	Marinobacter	0	0	0	0	0	0	0	0
Otu0913	Bacteria	Proteobacteria	Deltaproteobacteria	Desulfarculales	Desulfarculaceae	Desulfatiglans	0	0	0	0	0	0	0	0
Otu0914	Bacteria	Gracilibacteria	Gracilibacteria_cl	Gracilibacteria_or	Gracilibacteria_fa	Gracilibacteria_ge	0	0	0	0	0	0	0	0
Otu0915	Bacteria	Spirochaetae	Spirochaetes	Spirochaetales	Spirochaetaceae	Spirochaeta_2	0	0	0	0	0	0	0	0
Otu0916	Bacteria	Omnitrophica	Omnitrophica_cl	Omnitrophica_or	Omnitrophica_fa	Omnitrophica_ge	0	0	0.000373832	0	0	0	0.000316556	0.000105009
Otu0917	Bacteria	Firmicutes	Clostridia	Clostridiales	Family_XII	Fusibacter	0	0	0	0	0	0	0	0
Otu0918	Bacteria	Firmicutes	Clostridia	Halanaerobiales	Halanaerobiaceae	Halocella	0	0	0	0	0	0	0	0
Otu0919	Bacteria	Parcubacteria	unclassified	unclassified	unclassified	unclassified	0	0	0	0	0	0	0	0
Otu0920	Bacteria	Proteobacteria	Alphaproteobacteria	Rhodobacterales	Rhodobacteraceae	Palleronia	0	0	0.000373832	0	0	0	0	5.25045e-05
Otu0921	Bacteria	Bacteroidetes	Bacteroidia	Bacteroidales	Marinilabiaceae	Anaerophaga	0	0	0	0	0	0	0	0
Otu0922	Bacteria	Parcubacteria	unclassified	unclassified	unclassified	unclassified	0	0	0	0	0	0	0	0
Otu0923	Bacteria	Chloroflexi	Anaerolineae	Anaerolineales	Anaerolineaceae	uncultured	0	0	0	0	0	0	0	0
Otu0924	Bacteria	unclassified	unclassified	unclassified	unclassified	unclassified	0	0	0	0	0	0	0.000633112	0.000105009
Otu0925	Bacteria	Proteobacteria	Deltaproteobacteria	Desulfuromonadales	Desulfuromonadaceae	unclassified	0	0	0	0.00066912	0	0	0	0.000105009
Otu0926	Bacteria	Bacteroidetes	Bacteroidetes_Incertae_Sedis	Order_II	Rhodothermaceae	unclassified	0	0	0	0	0	0	0	0
Otu0927	Bacteria	Proteobacteria	Gammaproteobacteria	Xanthomonadales	Xanthomonadales_Incertae_Sedis	Steroidobacter	0	0	0	0	0	0	0	0
Otu0928	Bacteria	unclassified	unclassified	unclassified	unclassified	unclassified	0	0	0	0	0	0	0	0
Otu0929	Bacteria	Deferribacteres	Deferribacteres	Deferribacterales	Deferribacteraceae	Flexistipes	0	0	0	0	0	0	0	0
Otu0930	Bacteria	Chloroflexi	Anaerolineae	Anaerolineales	Anaerolineaceae	uncultured	0	0	0	0	0	0	0.000633112	0.000105009
Otu0931	Bacteria	Firmicutes	Clostridia	Halanaerobiales	Halobacteroidaceae	unclassified	0	0	0	0	0	0	0	0
Otu0932	Bacteria	Atribacteria	Atribacteria_cl	Atribacteria_or	Atribacteria_fa	Atribacteria_ge	0	0	0	0.00033456	0	0	0.000316556	0.000105009
Otu0933	Bacteria	CPR2	CPR2_cl	CPR2_or	CPR2_fa	CPR2_ge	0	0	0	0	0	0	0.000633112	0.000105009
Otu0934	Bacteria	unclassified	unclassified	unclassified	unclassified	unclassified	0	0	0	0.00033456	0.000372578	0	0	0.000105009
Otu0935	Bacteria	unclassified	unclassified	unclassified	unclassified	unclassified	0	0	0	0	0	0	0	0
Otu0936	Bacteria	Actinobacteria	Actinobacteria	Frankiales	unclassified	unclassified	0	0	0	0	0	0	0.000316556	5.25045e-05
Otu0937	Bacteria	Microgenomates	Candidatus_Woesebacteria	Candidatus_Woesebacteria_or	Candidatus_Woesebacteria_fa	Candidatus_Woesebacteria_ge	0	0	0	0	0	0	0	0
Otu0938	Bacteria	Chloroflexi	Dehalococcoidia	unclassified	unclassified	unclassified	0	0	0	0.00033456	0	0	0.000316556	0.000105009
Otu0939	Bacteria	Proteobacteria	Gammaproteobacteria	Chromatiales	Ectothiorhodospiraceae	uncultured	0	0	0	0	0	0	0	0
Otu0940	Bacteria	unclassified	unclassified	unclassified	unclassified	unclassified	0	0	0	0	0	0	0	0
Otu0941	Bacteria	Chlorobi	Chlorobia	Chlorobiales	OPB56	OPB56_ge	0	0	0	0	0	0	0	0
Otu0942	Bacteria	Chloroflexi	Dehalococcoidia	GIF9	GIF9_fa	GIF9_ge	0	0	0	0	0	0.000338983	0.000316556	0.000105009
Otu0943	Bacteria	Firmicutes	Clostridia	unclassified	unclassified	unclassified	0	0	0	0	0	0	0	0
Otu0944	Bacteria	Firmicutes	Clostridia	Clostridiales	Syntrophomonadaceae	uncultured	0	0	0	0	0	0.000677966	0	0.000105009
Otu0945	Bacteria	Proteobacteria	Deltaproteobacteria	Bdellovibrionales	Bacteriovoracaceae	uncultured	0	0	0	0	0	0	0	0
Otu0946	Bacteria	Thermotogae	Thermotogae	Petrotogales	Petrotogaceae	SC103	0	0	0	0	0	0	0	0
Otu0947	Bacteria	unclassified	unclassified	unclassified	unclassified	unclassified	0	0	0	0	0	0	0	0
Otu0948	Bacteria	unclassified	unclassified	unclassified	unclassified	unclassified	0	0	0	0	0	0	0	0
Otu0949	Bacteria	Spirochaetae	Spirochaetes	Spirochaetales	Spirochaetaceae	Spirochaeta_2	0	0	0	0	0	0	0	0
Otu0950	Bacteria	Acetothermia	Acetothermia_cl	Acetothermia_or	Acetothermia_fa	Acetothermia_ge	0	0	0	0	0	0	0	0
Otu0951	Bacteria	Nitrospirae	Nitrospira	Nitrospirales	Nitrospiraceae	uncultured	0	0	0	0	0	0	0	0
Otu0952	Bacteria	Planctomycetes	Phycisphaerae	MSBL9	MSBL9_fa	MSBL9_ge	0	0	0	0	0	0	0	0
Otu0953	Bacteria	unclassified	unclassified	unclassified	unclassified	unclassified	0	0	0	0	0	0	0	0
Otu0954	Bacteria	unclassified	unclassified	unclassified	unclassified	unclassified	0	0	0	0	0	0	0	0
Otu0955	Bacteria	unclassified	unclassified	unclassified	unclassified	unclassified	0	0	0	0	0	0	0	0
Otu0956	Bacteria	unclassified	unclassified	unclassified	unclassified	unclassified	0	0	0	0	0	0	0	0
Otu0957	Bacteria	Proteobacteria	Alphaproteobacteria	Rhizobiales	Bradyrhizobiaceae	Salinarimonas	0	0	0	0	0	0.000338983	0.000316556	0.000105009
Otu0958	Bacteria	unclassified	unclassified	unclassified	unclassified	unclassified	0	0	0	0.00066912	0	0	0	0.000105009
Otu0959	Bacteria	unclassified	unclassified	unclassified	unclassified	unclassified	0	0	0.000373832	0	0	0	0.000316556	0.000105009
Otu0960	Bacteria	Firmicutes	Clostridia	Halanaerobiales	Halanaerobiaceae	Halanaerobium	0	0	0	0	0	0	0	0
Otu0961	Bacteria	Gracilibacteria	Gracilibacteria_cl	Gracilibacteria_or	Gracilibacteria_fa	Gracilibacteria_ge	0	0	0	0	0	0	0.000633112	0.000105009
Otu0962	Bacteria	Latescibacteria	Latescibacteria_Incertae_Sedis	Unknown_Order	Unknown_Family	Candidatus_Latescibacter	0	0	0	0	0	0	0	0
Otu0963	Bacteria	Proteobacteria	Deltaproteobacteria	unclassified	unclassified	unclassified	0	0	0	0	0	0	0	0
Otu0964	Bacteria	Bacteroidetes	unclassified	unclassified	unclassified	unclassified	0	0	0	0	0	0	0	0
Otu0965	Bacteria	Bacteroidetes	unclassified	unclassified	unclassified	unclassified	0	0	0	0	0	0	0	0
Otu0966	Bacteria	Parcubacteria	unclassified	unclassified	unclassified	unclassified	0	0	0	0	0	0	0	0
Otu0967	Bacteria	unclassified	unclassified	unclassified	unclassified	unclassified	0	0	0	0	0	0.000677966	0	0.000105009
Otu0968	Bacteria	unclassified	unclassified	unclassified	unclassified	unclassified	0	0	0	0	0	0.000338983	0.000316556	0.000105009
Otu0969	Bacteria	RBG-1_Zixibacteria	RBG-1_Zixibacteria_cl	RBG-1_Zixibacteria_or	RBG-1_Zixibacteria_fa	RBG-1_Zixibacteria_ge	0	0	0	0	0	0	0	0
Otu0970	Bacteria	Parcubacteria	unclassified	unclassified	unclassified	unclassified	0	0	0	0	0	0	0	0
Otu0971	Bacteria	Firmicutes	Clostridia	Clostridiales	Family_XII	Fusibacter	0	0	0	0.00033456	0.000372578	0	0	0.000105009
Otu0972	Bacteria	Proteobacteria	Alphaproteobacteria	Rhizobiales	Hyphomicrobiaceae	Devosia	0	0	0	0	0	0	0.000316556	5.25045e-05
Otu0973	Bacteria	Parcubacteria	Parcubacteria_cl	Parcubacteria_or	Parcubacteria_fa	Parcubacteria_ge	0	0	0	0	0	0	0	0
Otu0974	Bacteria	unclassified	unclassified	unclassified	unclassified	unclassified	0	0	0	0.00033456	0.000372578	0	0	0.000105009
Otu0975	Bacteria	Parcubacteria	Candidatus_Falkowbacteria	Candidatus_Falkowbacteria_or	Candidatus_Falkowbacteria_fa	Candidatus_Falkowbacteria_ge	0	0	0.000373832	0	0.000372578	0	0	0.000105009
Otu0976	Bacteria	unclassified	unclassified	unclassified	unclassified	unclassified	0	0	0	0	0	0	0	0
Otu0977	Bacteria	Spirochaetae	Spirochaetes	Spirochaetales	Spirochaetaceae	Spirochaeta_2	0	0	0	0	0	0	0	0
Otu0978	Bacteria	Parcubacteria	unclassified	unclassified	unclassified	unclassified	0	0	0	0	0	0	0	0
Otu0979	Bacteria	unclassified	unclassified	unclassified	unclassified	unclassified	0	0	0	0	0	0	0	0
Otu0980	Bacteria	Fibrobacteres	Fibrobacteria	Fibrobacterales	unclassified	unclassified	0	0	0	0	0	0	0	0
Otu0981	Bacteria	Saccharibacteria	Saccharibacteria_cl	Saccharibacteria_or	Saccharibacteria_fa	Saccharibacteria_ge	0	0	0	0	0	0	0	0
Otu0982	Bacteria	Proteobacteria	Deltaproteobacteria	Sva0485	Sva0485_fa	Sva0485_ge	0	0	0	0.00066912	0	0	0	0.000105009
Otu0983	Bacteria	Proteobacteria	Deltaproteobacteria	Desulfobacterales	Desulfobulbaceae	MSBL7	0	0	0	0	0	0	0	0
Otu0984	Bacteria	Planctomycetes	Phycisphaerae	unclassified	unclassified	unclassified	0	0	0	0	0	0	0.000633112	0.000105009
Otu0985	Bacteria	Chloroflexi	Dehalococcoidia	GIF9	GIF9_fa	GIF9_ge	0	0	0	0	0	0	0.000633112	0.000105009
Otu0986	Bacteria	Proteobacteria	Alphaproteobacteria	Rhodobacterales	Rhodobacteraceae	Citreimonas	0	0	0	0	0	0	0	0
Otu0987	Bacteria	Omnitrophica	Omnitrophica_cl	Omnitrophica_or	Omnitrophica_fa	Omnitrophica_ge	0	0	0	0	0	0	0	0
Otu0988	Bacteria	unclassified	unclassified	unclassified	unclassified	unclassified	0	0	0	0	0	0	0	0
Otu0989	Bacteria	Proteobacteria	Alphaproteobacteria	Rhodospirillales	Rhodospirillaceae	Rhodovibrio	0	0	0	0	0	0	0	0
Otu0990	Bacteria	Proteobacteria	Deltaproteobacteria	Desulfarculales	Desulfarculaceae	Desulfatiglans	0	0	0	0	0	0	0	0
Otu0991	Bacteria	Firmicutes	unclassified	unclassified	unclassified	unclassified	0	0	0	0	0	0	0	0
Otu0992	Bacteria	Ignavibacteriae	Ignavibacteria	Ignavibacteriales	unclassified	unclassified	0	0	0	0	0	0	0	0
Otu0993	Bacteria	Elusimicrobia	Elusimicrobia	MD2894-B20	MD2894-B20_fa	MD2894-B20_ge	0	0	0	0	0	0	0	0
Otu0994	Bacteria	Parcubacteria	Candidatus_Falkowbacteria	Candidatus_Falkowbacteria_or	Candidatus_Falkowbacteria_fa	Candidatus_Falkowbacteria_ge	0	0	0	0.00066912	0	0	0	0.000105009
Otu0995	Bacteria	Firmicutes	Negativicutes	Selenomonadales	uncultured	uncultured_ge	0	0	0	0	0	0	0	0
Otu0996	Bacteria	Proteobacteria	unclassified	unclassified	unclassified	unclassified	0	0	0	0	0	0	0	0
Otu0997	Bacteria	unclassified	unclassified	unclassified	unclassified	unclassified	0	0	0	0	0	0	0.000633112	0.000105009
Otu0998	Bacteria	Parcubacteria	Parcubacteria_cl	Parcubacteria_or	Parcubacteria_fa	Parcubacteria_ge	0.000449843	0	0	0	0	0.000338983	0	0.000105009
Otu0999	Bacteria	Parcubacteria	Candidatus_Kuenenbacteria	Candidatus_Kuenenbacteria_or	Candidatus_Kuenenbacteria_fa	Candidatus_Kuenenbacteria_ge	0.000449843	0	0	0	0	0	0.000316556	0.000105009
Otu1000	Bacteria	Chloroflexi	Anaerolineae	Anaerolineales	Anaerolineaceae	uncultured	0.000449843	0	0	0.00033456	0	0	0	0.000105009
Otu1001	Bacteria	Proteobacteria	Deltaproteobacteria	unclassified	unclassified	unclassified	0.000449843	0	0	0	0	0	0.000316556	0.000105009
Otu1002	Bacteria	Firmicutes	Clostridia	Clostridiales	Ruminococcaceae	unclassified	0.000449843	0.000422654	0	0	0	0	0	0.000105009
Otu1003	Bacteria	unclassified	unclassified	unclassified	unclassified	unclassified	0.000449843	0	0.000373832	0	0	0	0	0.000105009
Otu1004	Bacteria	Parcubacteria	unclassified	unclassified	unclassified	unclassified	0.000449843	0.000422654	0	0	0	0	0	0.000105009
Otu1005	Bacteria	Omnitrophica	Omnitrophica_cl	Omnitrophica_or	Omnitrophica_fa	Omnitrophica_ge	0.000449843	0.000422654	0	0	0	0	0	0.000105009
Otu1006	Bacteria	Proteobacteria	Deltaproteobacteria	Syntrophobacterales	Syntrophaceae	uncultured	0	0	0.000373832	0.00033456	0	0	0	0.000105009
Otu1007	Bacteria	Spirochaetae	Spirochaetes	Spirochaetales	Spirochaetaceae	Spirochaeta_2	0	0	0.000373832	0	0	0	0.000316556	0.000105009
Otu1008	Bacteria	Bacteroidetes	Sphingobacteriia	Sphingobacteriales	unclassified	unclassified	0.000449843	0.000422654	0	0	0	0	0	0.000105009
Otu1009	Bacteria	Chloroflexi	Dehalococcoidia	unclassified	unclassified	unclassified	0.000449843	0	0	0	0	0	0.000316556	0.000105009
Otu1010	Bacteria	Proteobacteria	Deltaproteobacteria	Desulfobacterales	Desulfobacteraceae	SEEP-SRB1	0	0	0.000373832	0	0	0.000338983	0	0.000105009
Otu1011	Bacteria	Planctomycetes	Phycisphaerae	KCLunmb-38-53	KCLunmb-38-53_fa	KCLunmb-38-53_ge	0	0	0	0	0.000372578	0	0.000316556	0.000105009
Otu1012	Bacteria	Firmicutes	Bacilli	Bacillales	Planococcaceae	Planococcus	0	0	0	0	0.000372578	0.000338983	0	0.000105009
Otu1013	Bacteria	Planctomycetes	Phycisphaerae	MSBL9	MSBL9_fa	MSBL9_ge	0.000449843	0	0	0.00033456	0	0	0	0.000105009
Otu1014	Bacteria	Proteobacteria	Deltaproteobacteria	Desulfobacterales	Desulfobulbaceae	Desulfurivibrio	0.000899685	0	0	0	0	0	0	0.000105009
Otu1015	Bacteria	Proteobacteria	Alphaproteobacteria	Rhodobacterales	Rhodobacteraceae	unclassified	0	0	0.000747664	0	0	0	0	0.000105009
Otu1016	Bacteria	Proteobacteria	Deltaproteobacteria	Bradymonadales	unclassified	unclassified	0	0	0.000747664	0	0	0	0	0.000105009
Otu1017	Bacteria	Ignavibacteriae	Ignavibacteria	Ignavibacteriales	BSN166	BSN166_ge	0	0	0	0	0	0.000338983	0.000316556	0.000105009
Otu1018	Bacteria	Proteobacteria	Deltaproteobacteria	Desulfobacterales	Desulfobulbaceae	MSBL7	0	0	0	0	0.000745156	0	0	0.000105009
Otu1019	Bacteria	unclassified	unclassified	unclassified	unclassified	unclassified	0.000449843	0	0	0	0.000372578	0	0	0.000105009
Otu1020	Bacteria	unclassified	unclassified	unclassified	unclassified	unclassified	0	0	0	0	0.000745156	0	0	0.000105009
Otu1021	Bacteria	unclassified	unclassified	unclassified	unclassified	unclassified	0	0	0	0	0.000745156	0	0	0.000105009
Otu1022	Bacteria	Proteobacteria	Deltaproteobacteria	Myxococcales	MSB-4B10	MSB-4B10_ge	0	0	0	0	0.000745156	0	0	0.000105009
Otu1023	Bacteria	Deinococcus-Thermus	Deinococci	Deinococcales	Trueperaceae	Truepera	0.000449843	0	0.000373832	0	0	0	0	0.000105009
Otu1024	Bacteria	Parcubacteria	Candidatus_Falkowbacteria	Candidatus_Falkowbacteria_or	Candidatus_Falkowbacteria_fa	Candidatus_Falkowbacteria_ge	0	0	0.000747664	0	0	0	0	0.000105009
Otu1025	Bacteria	Parcubacteria	Parcubacteria_cl	Parcubacteria_or	Parcubacteria_fa	Parcubacteria_ge	0.000449843	0	0	0	0.000372578	0	0	0.000105009
Otu1026	Bacteria	unclassified	unclassified	unclassified	unclassified	unclassified	0.000899685	0	0	0	0	0	0	0.000105009
Otu1027	Bacteria	Chloroflexi	unclassified	unclassified	unclassified	unclassified	0	0	0.000373832	0	0	0.000338983	0	0.000105009
Otu1028	Bacteria	Bacteroidetes	Flavobacteriia	Flavobacteriales	Flavobacteriaceae	Gillisia	0	0	0	0	0.000745156	0	0	0.000105009
Otu1029	Bacteria	unclassified	unclassified	unclassified	unclassified	unclassified	0	0	0	0	0.000372578	0	0.000316556	0.000105009
Otu1030	Bacteria	Chloroflexi	Anaerolineae	Anaerolineales	Anaerolineaceae	unclassified	0	0	0.000373832	0	0.000372578	0	0	0.000105009
Otu1031	Bacteria	Proteobacteria	Betaproteobacteria	Burkholderiales	Oxalobacteraceae	uncultured	0	0	0	0	0.000372578	0	0.000316556	0.000105009
Otu1032	Bacteria	Proteobacteria	Alphaproteobacteria	Rhodobacterales	Rhodobacteraceae	unclassified	0	0	0.000747664	0	0	0	0	0.000105009
Otu1033	Bacteria	Chloroflexi	Dehalococcoidia	GIF9	GIF9_fa	GIF9_ge	0.000449843	0	0	0	0	0	0.000316556	0.000105009
Otu1034	Bacteria	Chloroflexi	Anaerolineae	Anaerolineales	Anaerolineaceae	uncultured	0	0.000422654	0.000373832	0	0	0	0	0.000105009
Otu1035	Bacteria	Chloroflexi	Dehalococcoidia	FS117-23B-02	FS117-23B-02_fa	FS117-23B-02_ge	0	0.000845309	0	0	0	0	0	0.000105009
Otu1036	Bacteria	Bacteroidetes	Cytophagia	Cytophagales	MWH-CFBk5	MWH-CFBk5_ge	0	0.000422654	0	0.00033456	0	0	0	0.000105009
Otu1037	Bacteria	Proteobacteria	Deltaproteobacteria	Desulfarculales	Desulfarculaceae	Desulfatiglans	0	0.000422654	0	0.00033456	0	0	0	0.000105009
Otu1038	Bacteria	Proteobacteria	Deltaproteobacteria	Desulfobacterales	Desulfobacteraceae	unclassified	0	0	0	0	0.000745156	0	0	0.000105009
Otu1039	Bacteria	Proteobacteria	Alphaproteobacteria	Rhodobacterales	Rhodobacteraceae	unclassified	0	0.000422654	0.000373832	0	0	0	0	0.000105009
Otu1040	Bacteria	Proteobacteria	Deltaproteobacteria	Desulfobacterales	Desulfobulbaceae	Desulfurivibrio	0	0	0	0	0.000372578	0	0.000316556	0.000105009
Otu1041	Bacteria	Actinobacteria	Nitriliruptoria	Nitriliruptorales	Nitriliruptoraceae	Nitriliruptoraceae_ge	0	0.000422654	0.000373832	0	0	0	0	0.000105009
Otu1042	Bacteria	Proteobacteria	Gammaproteobacteria	Chromatiales	Ectothiorhodospiraceae	Thioalkalivibrio	0	0.000422654	0	0	0	0.000338983	0	0.000105009
Otu1043	Bacteria	Actinobacteria	Acidimicrobiia	Acidimicrobiales	unclassified	unclassified	0	0.000422654	0	0	0	0	0.000316556	0.000105009
Otu1044	Bacteria	unclassified	unclassified	unclassified	unclassified	unclassified	0	0.000422654	0	0	0	0	0.000316556	0.000105009
Otu1045	Bacteria	unclassified	unclassified	unclassified	unclassified	unclassified	0	0.000422654	0	0	0	0	0.000316556	0.000105009
Otu1046	Bacteria	Bacteroidetes	Bacteroidia	Bacteroidia_Incertae_Sedis	Draconibacteriaceae	unclassified	0	0.000422654	0	0	0	0.000338983	0	0.000105009
Otu1047	Bacteria	unclassified	unclassified	unclassified	unclassified	unclassified	0	0.000422654	0	0	0.000372578	0	0	0.000105009
Otu1048	Bacteria	unclassified	unclassified	unclassified	unclassified	unclassified	0	0.000422654	0.000373832	0	0	0	0	0.000105009
Otu1049	Bacteria	Proteobacteria	Deltaproteobacteria	Desulfovibrionales	Desulfovibrionaceae	Desulfovibrio	0	0.000422654	0	0.00033456	0	0	0	0.000105009
Otu1050	Bacteria	Omnitrophica	Omnitrophica_cl	Omnitrophica_or	Omnitrophica_fa	Omnitrophica_ge	0	0	0	0	0.000745156	0	0	0.000105009
Otu1051	Bacteria	TM6_Dependentiae	TM6_Dependentiae_cl	TM6_Dependentiae_or	TM6_Dependentiae_fa	TM6_Dependentiae_ge	0	0.000422654	0	0	0	0	0.000316556	0.000105009
Otu1052	Bacteria	unclassified	unclassified	unclassified	unclassified	unclassified	0.000899685	0	0	0	0	0	0	0.000105009
Otu1053	Bacteria	Elusimicrobia	Elusimicrobia	Lineage_IIb	Lineage_IIb_fa	Lineage_IIb_ge	0	0	0.000373832	0	0	0.000338983	0	0.000105009
Otu1054	Bacteria	Acidobacteria	Subgroup_21	Subgroup_21_or	Subgroup_21_fa	Subgroup_21_ge	0.000449843	0	0	0	0	0.000338983	0	0.000105009
Otu1055	Bacteria	unclassified	unclassified	unclassified	unclassified	unclassified	0.000449843	0	0	0	0	0	0.000316556	0.000105009
Otu1056	Bacteria	Chloroflexi	Anaerolineae	Anaerolineales	Anaerolineaceae	uncultured	0.000449843	0	0	0	0	0	0.000316556	0.000105009
Otu1057	Bacteria	Bacteroidetes	Bacteroidetes_vadinHA17	Bacteroidetes_vadinHA17_or	Bacteroidetes_vadinHA17_fa	Bacteroidetes_vadinHA17_ge	0	0	0	0	0.000372578	0.000338983	0	0.000105009
Otu1058	Bacteria	Proteobacteria	Gammaproteobacteria	Oceanospirillales	Halomonadaceae	Halomonas	0.000449843	0	0	0.00033456	0	0	0	0.000105009
Otu1059	Bacteria	Bacteroidetes	unclassified	unclassified	unclassified	unclassified	0	0	0	0	0.000745156	0	0	0.000105009
Otu1060	Bacteria	Bacteroidetes	Cytophagia	Cytophagales	Flammeovirgaceae	Nafulsella	0	0	0.000747664	0	0	0	0	0.000105009
Otu1061	Bacteria	Bacteroidetes	Bacteroidia	Bacteroidales	Marinilabiaceae	Alkaliflexus	0	0	0.000747664	0	0	0	0	0.000105009
Otu1062	Bacteria	unclassified	unclassified	unclassified	unclassified	unclassified	0	0	0	0	0.000745156	0	0	0.000105009
Otu1063	Bacteria	Firmicutes	Clostridia	Clostridiales	unclassified	unclassified	0	0	0.000373832	0	0	0.000338983	0	0.000105009
Otu1064	Bacteria	Proteobacteria	Gammaproteobacteria	Methylococcales	unclassified	unclassified	0.000449843	0	0	0.00033456	0	0	0	0.000105009
Otu1065	Bacteria	Proteobacteria	Gammaproteobacteria	Oceanospirillales	Halomonadaceae	Halomonas	0	0	0	0	0.000745156	0	0	0.000105009
Otu1066	Bacteria	Bacteroidetes	Bacteroidia	Bacteroidales	ML635J-40_aquatic_group	ML635J-40_aquatic_group_ge	0.000899685	0	0	0	0	0	0	0.000105009
Otu1067	Bacteria	Proteobacteria	Deltaproteobacteria	Desulfobacterales	Desulfobulbaceae	Desulfurivibrio	0	0	0	0	0.000745156	0	0	0.000105009
Otu1068	Bacteria	Firmicutes	Clostridia	Clostridiales	Syntrophomonadaceae	uncultured	0	0	0.000373832	0	0.000372578	0	0	0.000105009
Otu1069	Bacteria	unclassified	unclassified	unclassified	unclassified	unclassified	0	0.000422654	0	0.00033456	0	0	0	0.000105009
Otu1070	Bacteria	Tenericutes	Mollicutes	NB1-n	NB1-n_fa	NB1-n_ge	0	0.000845309	0	0	0	0	0	0.000105009
Otu1071	Bacteria	Proteobacteria	Gammaproteobacteria	Legionellales	Coxiellaceae	Rickettsiella	0.000449843	0	0	0	0	0.000338983	0	0.000105009
Otu1072	Bacteria	Parcubacteria	Candidatus_Falkowbacteria	Candidatus_Falkowbacteria_or	Candidatus_Falkowbacteria_fa	Candidatus_Falkowbacteria_ge	0.000449843	0	0.000373832	0	0	0	0	0.000105009
Otu1073	Bacteria	Planctomycetes	Phycisphaerae	Phycisphaerales	Phycisphaeraceae	uncultured	0	0	0	0	0	0.000338983	0.000316556	0.000105009
Otu1074	Bacteria	unclassified	unclassified	unclassified	unclassified	unclassified	0.000899685	0	0	0	0	0	0	0.000105009
Otu1075	Bacteria	Firmicutes	Clostridia	Clostridiales	unclassified	unclassified	0.000449843	0.000422654	0	0	0	0	0	0.000105009
Otu1076	Bacteria	Hydrogenedentes	Hydrogenedentes_cl	Hydrogenedentes_or	Hydrogenedentes_fa	Hydrogenedentes_ge	0.000449843	0	0.000373832	0	0	0	0	0.000105009
Otu1077	Bacteria	Proteobacteria	Alphaproteobacteria	Rhodobacterales	Rhodobacteraceae	unclassified	0.000449843	0	0.000373832	0	0	0	0	0.000105009
Otu1078	Bacteria	Proteobacteria	Gammaproteobacteria	Methylococcales	Methylococcaceae	unclassified	0.000449843	0	0	0	0.000372578	0	0	0.000105009
Otu1079	Bacteria	Chloroflexi	Anaerolineae	Anaerolineales	Anaerolineaceae	uncultured	0	0	0	0	0	0	0.000316556	5.25045e-05
Otu1080	Bacteria	Bacteroidetes	Bacteroidia	Bacteroidales	Prolixibacteraceae	Prolixibacter	0	0	0	0	0.000372578	0	0	5.25045e-05
Otu1081	Bacteria	Spirochaetae	Spirochaetes	Spirochaetales	Spirochaetaceae	Treponema	0	0	0	0.00033456	0	0	0	5.25045e-05
Otu1082	Bacteria	Cloacimonetes	MSBL8	MSBL8_or	MSBL8_fa	MSBL8_ge	0	0	0	0.00033456	0	0	0	5.25045e-05
Otu1083	Bacteria	Firmicutes	unclassified	unclassified	unclassified	unclassified	0	0.000422654	0	0	0	0	0	5.25045e-05
Otu1084	Bacteria	Bacteroidetes	Bacteroidetes_BD2-2	Bacteroidetes_BD2-2_or	Bacteroidetes_BD2-2_fa	Bacteroidetes_BD2-2_ge	0	0	0	0	0	0	0.000316556	5.25045e-05
Otu1087	Bacteria	Spirochaetae	Spirochaetes	Spirochaetales	Spirochaetaceae	unclassified	0	0	0	0.00033456	0	0	0	5.25045e-05
Otu1088	Bacteria	Firmicutes	Clostridia	unclassified	unclassified	unclassified	0	0	0	0	0	0	0.000316556	5.25045e-05
Otu1089	Bacteria	Firmicutes	Clostridia	unclassified	unclassified	unclassified	0	0	0	0	0	0.000338983	0	5.25045e-05
Otu1090	Bacteria	Proteobacteria	Deltaproteobacteria	Desulfarculales	Desulfarculaceae	Desulfatiglans	0	0.000422654	0	0	0	0	0	5.25045e-05
Otu1091	Bacteria	Planctomycetes	Phycisphaerae	unclassified	unclassified	unclassified	0	0	0	0	0	0	0	0
Otu1092	Bacteria	Chloroflexi	Anaerolineae	Anaerolineales	Anaerolineaceae	uncultured	0	0.000422654	0	0	0	0	0	5.25045e-05
Otu1093	Bacteria	Planctomycetes	Phycisphaerae	MSBL9	MSBL9_fa	MSBL9_ge	0	0	0	0	0	0	0.000316556	5.25045e-05
Otu1094	Bacteria	TM6_Dependentiae	TM6_Dependentiae_cl	TM6_Dependentiae_or	TM6_Dependentiae_fa	TM6_Dependentiae_ge	0	0.000422654	0	0	0	0	0	5.25045e-05
Otu1095	Bacteria	AC1	AC1_cl	AC1_or	AC1_fa	AC1_ge	0	0	0	0	0	0	0.000316556	5.25045e-05
Otu1096	Bacteria	Actinobacteria	Acidimicrobiia	Acidimicrobiales	uncultured	uncultured_ge	0	0	0	0.00033456	0	0	0	5.25045e-05
Otu1097	Bacteria	Omnitrophica	Omnitrophica_cl	Omnitrophica_or	Omnitrophica_fa	Omnitrophica_ge	0	0	0	0.00033456	0	0	0	5.25045e-05
Otu1098	Bacteria	Bacteroidetes	Bacteroidetes_Incertae_Sedis	Order_III	uncultured	uncultured_ge	0	0.000422654	0	0	0	0	0	5.25045e-05
Otu1099	Bacteria	Actinobacteria	Actinobacteria	Propionibacteriales	Propionibacteriaceae	Propionibacterium	0	0	0	0	0	0	0	0
Otu1100	Bacteria	Proteobacteria	Deltaproteobacteria	Desulfovibrionales	Desulfohalobiaceae	unclassified	0	0	0	0	0	0	0	0
Otu1101	Bacteria	Proteobacteria	Deltaproteobacteria	Desulfovibrionales	unclassified	unclassified	0	0	0	0	0	0	0	0
Otu1102	Bacteria	unclassified	unclassified	unclassified	unclassified	unclassified	0	0	0	0.00033456	0	0	0	5.25045e-05
Otu1103	Bacteria	Parcubacteria	unclassified	unclassified	unclassified	unclassified	0	0	0	0	0	0	0	0
Otu1104	Bacteria	Proteobacteria	Gammaproteobacteria	Chromatiales	unclassified	unclassified	0	0	0	0	0	0	0	0
Otu1105	Bacteria	Proteobacteria	Gammaproteobacteria	unclassified	unclassified	unclassified	0	0	0	0	0	0	0	0
Otu1106	Bacteria	unclassified	unclassified	unclassified	unclassified	unclassified	0	0.000422654	0	0	0	0	0	5.25045e-05
Otu1107	Bacteria	Chloroflexi	Anaerolineae	Anaerolineales	Anaerolineaceae	uncultured	0	0	0	0	0	0	0	0
Otu1108	Bacteria	Proteobacteria	Deltaproteobacteria	Desulfobacterales	Desulfobulbaceae	MSBL7	0	0	0	0	0	0	0	0
Otu1109	Bacteria	unclassified	unclassified	unclassified	unclassified	unclassified	0	0.000422654	0	0	0	0	0	5.25045e-05
Otu1110	Bacteria	Firmicutes	Clostridia	Clostridiales	Lachnospiraceae	Lachnospiraceae_NK3A20_group	0	0	0	0.00033456	0	0	0	5.25045e-05
Otu1111	Bacteria	Bacteroidetes	unclassified	unclassified	unclassified	unclassified	0	0	0.000373832	0	0	0	0	5.25045e-05
Otu1112	Bacteria	unclassified	unclassified	unclassified	unclassified	unclassified	0	0	0	0	0	0	0	0
Otu1113	Bacteria	Chloroflexi	Dehalococcoidia	unclassified	unclassified	unclassified	0	0.000422654	0	0	0	0	0	5.25045e-05
Otu1115	Bacteria	Proteobacteria	Betaproteobacteria	Nitrosomonadales	Nitrosomonadaceae	Nitrosomonas	0	0	0	0.00033456	0	0	0	5.25045e-05
Otu1116	Bacteria	Parcubacteria	unclassified	unclassified	unclassified	unclassified	0	0	0	0.00033456	0	0	0	5.25045e-05
Otu1117	Bacteria	Proteobacteria	Deltaproteobacteria	Desulfobacterales	Desulfobulbaceae	Desulfopila	0	0	0	0	0	0	0	0
Otu1118	Bacteria	Actinobacteria	Actinobacteria	Propionibacteriales	Nocardioidaceae	Marmoricola	0.000449843	0	0	0	0	0	0	5.25045e-05
Otu1119	Bacteria	Proteobacteria	Gammaproteobacteria	Sva0071	Sva0071_fa	Sva0071_ge	0	0	0	0	0	0	0	0
Otu1121	Bacteria	Bacteroidetes	Bacteroidia	Bacteroidales	Marinilabiaceae	uncultured	0	0	0	0	0	0	0	0
Otu1122	Bacteria	Proteobacteria	Gammaproteobacteria	Methylococcales	Methylococcaceae	Methylomicrobium	0	0.000422654	0	0	0	0	0	5.25045e-05
Otu1123	Bacteria	Bacteroidetes	ML602M-17	ML602M-17_or	ML602M-17_fa	ML602M-17_ge	0	0	0	0.00033456	0	0	0	5.25045e-05
Otu1124	Bacteria	Chloroflexi	Anaerolineae	Anaerolineales	Anaerolineaceae	Pelolinea	0	0	0.000373832	0	0	0	0	5.25045e-05
Otu1125	Bacteria	Proteobacteria	Deltaproteobacteria	Desulfarculales	Desulfarculaceae	Desulfatiglans	0	0.000422654	0	0	0	0	0	5.25045e-05
Otu1126	Bacteria	Actinobacteria	Actinobacteria	Frankiales	uncultured	uncultured_ge	0	0	0	0	0	0	0	0
Otu1128	Bacteria	Proteobacteria	Gammaproteobacteria	Oceanospirillales	Halomonadaceae	unclassified	0	0	0.000373832	0	0	0	0	5.25045e-05
Otu1129	Bacteria	Spirochaetae	Spirochaetes	Spirochaetales	Spirochaetaceae	unclassified	0	0	0.000373832	0	0	0	0	5.25045e-05
Otu1130	Bacteria	Chloroflexi	Anaerolineae	Anaerolineales	Anaerolineaceae	uncultured	0	0.000422654	0	0	0	0	0	5.25045e-05
Otu1131	Bacteria	Proteobacteria	Alphaproteobacteria	Rhodobacterales	Rhodobacteraceae	unclassified	0	0	0	0	0	0	0	0
Otu1132	Bacteria	Bacteroidetes	Flavobacteriia	Flavobacteriales	Flavobacteriaceae	Ulvibacter	0	0	0	0	0.000372578	0	0	5.25045e-05
Otu1133	Bacteria	Spirochaetae	Spirochaetes	Spirochaetales	Spirochaetaceae	Spirochaeta_2	0	0.000422654	0	0	0	0	0	5.25045e-05
Otu1134	Bacteria	Parcubacteria	Parcubacteria_cl	Parcubacteria_or	Parcubacteria_fa	Parcubacteria_ge	0	0	0	0	0	0	0	0
Otu1135	Bacteria	Parcubacteria	Candidatus_Campbellbacteria	Candidatus_Campbellbacteria_or	Candidatus_Campbellbacteria_fa	Candidatus_Campbellbacteria_ge	0	0	0	0	0	0	0	0
Otu1136	Bacteria	unclassified	unclassified	unclassified	unclassified	unclassified	0	0	0	0	0.000372578	0	0	5.25045e-05
Otu1137	Bacteria	Bacteroidetes	Bacteroidia	Bacteroidales	Marinilabiaceae	unclassified	0	0	0	0	0.000372578	0	0	5.25045e-05
Otu1138	Bacteria	unclassified	unclassified	unclassified	unclassified	unclassified	0	0	0	0	0	0	0	0
Otu1139	Bacteria	Parcubacteria	Parcubacteria_cl	Parcubacteria_or	Parcubacteria_fa	Parcubacteria_ge	0	0.000422654	0	0	0	0	0	5.25045e-05
Otu1140	Bacteria	Proteobacteria	Deltaproteobacteria	Desulfarculales	Desulfarculaceae	Desulfatiglans	0	0	0	0	0	0	0.000316556	5.25045e-05
Otu1141	Bacteria	Acidobacteria	Holophagae	Acanthopleuribacterales	Acanthopleuribacteraceae	Thermotomaculum	0	0	0	0	0	0	0	0
Otu1142	Bacteria	Firmicutes	Clostridia	Clostridiales	Ruminococcaceae	unclassified	0	0.000422654	0	0	0	0	0	5.25045e-05
Otu1143	Bacteria	Parcubacteria	unclassified	unclassified	unclassified	unclassified	0	0	0	0	0.000372578	0	0	5.25045e-05
Otu1144	Bacteria	Parcubacteria	Parcubacteria_cl	Parcubacteria_or	Parcubacteria_fa	Parcubacteria_ge	0	0	0	0	0	0	0	0
Otu1145	Bacteria	Proteobacteria	Gammaproteobacteria	unclassified	unclassified	unclassified	0	0	0	0	0	0	0	0
Otu1146	Bacteria	Proteobacteria	Deltaproteobacteria	Desulfobacterales	Desulfobacteraceae	unclassified	0	0	0	0	0	0	0	0
Otu1147	Bacteria	Acidobacteria	Holophagae	Acanthopleuribacterales	Acanthopleuribacteraceae	Thermotomaculum	0	0	0	0	0	0	0	0
Otu1148	Bacteria	unclassified	unclassified	unclassified	unclassified	unclassified	0	0	0	0	0	0	0	0
Otu1149	Bacteria	unclassified	unclassified	unclassified	unclassified	unclassified	0	0.000422654	0	0	0	0	0	5.25045e-05
Otu1150	Bacteria	Parcubacteria	unclassified	unclassified	unclassified	unclassified	0	0.000422654	0	0	0	0	0	5.25045e-05
Otu1151	Bacteria	unclassified	unclassified	unclassified	unclassified	unclassified	0	0	0	0	0	0	0	0
Otu1152	Bacteria	Bacteroidetes	Bacteroidia	Bacteroidales	Prolixibacteraceae	unclassified	0	0	0	0.00033456	0	0	0	5.25045e-05
Otu1153	Bacteria	Chloroflexi	Anaerolineae	Anaerolineales	Anaerolineaceae	unclassified	0	0	0	0	0	0	0.000316556	5.25045e-05
Otu1154	Bacteria	Parcubacteria	unclassified	unclassified	unclassified	unclassified	0	0	0	0	0	0	0	0
Otu1155	Bacteria	TA06	TA06_cl	TA06_or	TA06_fa	TA06_ge	0	0	0	0.00033456	0	0	0	5.25045e-05
Otu1156	Bacteria	Actinobacteria	Actinobacteria	Corynebacteriales	Nocardiaceae	Rhodococcus	0	0	0	0	0	0	0	0
Otu1157	Bacteria	Proteobacteria	Betaproteobacteria	Rhodocyclales	Rhodocyclaceae	Azoarcus	0	0	0	0	0	0.000338983	0	5.25045e-05
Otu1158	Bacteria	Aminicenantes	Aminicenantes_cl	Aminicenantes_or	Aminicenantes_fa	Aminicenantes_ge	0	0.000422654	0	0	0	0	0	5.25045e-05
Otu1159	Bacteria	Actinobacteria	Coriobacteriia	Coriobacteriales	Coriobacteriaceae	uncultured	0	0	0	0	0	0	0	0
Otu1160	Bacteria	CPR2	CPR2_cl	CPR2_or	CPR2_fa	CPR2_ge	0	0	0	0	0	0	0.000316556	5.25045e-05
Otu1161	Bacteria	SR1_Absconditabacteria	SR1_Absconditabacteria_cl	SR1_Absconditabacteria_or	SR1_Absconditabacteria_fa	SR1_Absconditabacteria_ge	0	0.000422654	0	0	0	0	0	5.25045e-05
Otu1162	Bacteria	Proteobacteria	Deltaproteobacteria	Desulfobacterales	Desulfobacteraceae	Desulfosalsimonas	0	0	0	0	0	0	0	0
Otu1163	Bacteria	Parcubacteria	unclassified	unclassified	unclassified	unclassified	0	0	0	0.00033456	0	0	0	5.25045e-05
Otu1164	Bacteria	Cyanobacteria	Melainabacteria	Gastranaerophilales	Gastranaerophilales_fa	Gastranaerophilales_ge	0	0	0	0	0	0	0.000316556	5.25045e-05
Otu1165	Bacteria	Proteobacteria	Gammaproteobacteria	unclassified	unclassified	unclassified	0	0.000422654	0	0	0	0	0	5.25045e-05
Otu1166	Bacteria	unclassified	unclassified	unclassified	unclassified	unclassified	0	0.000422654	0	0	0	0	0	5.25045e-05
Otu1167	Bacteria	Chloroflexi	Dehalococcoidia	GIF9	GIF9_fa	GIF9_ge	0	0	0	0	0	0	0.000316556	5.25045e-05
Otu1168	Bacteria	CPR2	CPR2_cl	CPR2_or	CPR2_fa	CPR2_ge	0	0	0	0	0	0	0.000316556	5.25045e-05
Otu1169	Bacteria	Microgenomates	Candidatus_Woesebacteria	Candidatus_Woesebacteria_or	Candidatus_Woesebacteria_fa	Candidatus_Woesebacteria_ge	0	0	0	0	0	0.000338983	0	5.25045e-05
Otu1170	Bacteria	Planctomycetes	Phycisphaerae	unclassified	unclassified	unclassified	0	0.000422654	0	0	0	0	0	5.25045e-05
Otu1171	Bacteria	Proteobacteria	Gammaproteobacteria	Oceanospirillales	Alcanivoracaceae	Alcanivorax	0	0.000422654	0	0	0	0	0	5.25045e-05
Otu1172	Bacteria	Actinobacteria	OPB41	OPB41_or	OPB41_fa	OPB41_ge	0	0	0	0	0	0	0.000316556	5.25045e-05
Otu1173	Bacteria	Actinobacteria	Actinobacteria	Micromonosporales	Micromonosporaceae	Actinoplanes	0	0	0	0.00033456	0	0	0	5.25045e-05
Otu1174	Bacteria	Chloroflexi	Anaerolineae	Anaerolineales	Anaerolineaceae	unclassified	0	0.000422654	0	0	0	0	0	5.25045e-05
Otu1175	Bacteria	Gracilibacteria	Gracilibacteria_cl	Gracilibacteria_or	Gracilibacteria_fa	Gracilibacteria_ge	0	0.000422654	0	0	0	0	0	5.25045e-05
Otu1176	Bacteria	unclassified	unclassified	unclassified	unclassified	unclassified	0	0	0	0	0	0	0	0
Otu1177	Bacteria	Firmicutes	Clostridia	Clostridiales	Ruminococcaceae	unclassified	0	0	0	0.00033456	0	0	0	5.25045e-05
Otu1178	Bacteria	Firmicutes	Clostridia	Clostridiales	Ruminococcaceae	Ruminococcaceae_UCG-012	0	0	0	0	0	0	0.000316556	5.25045e-05
Otu1179	Bacteria	Parcubacteria	unclassified	unclassified	unclassified	unclassified	0	0	0	0	0	0	0	0
Otu1180	Bacteria	Proteobacteria	Deltaproteobacteria	Desulfuromonadales	Desulfuromonadaceae	unclassified	0	0	0	0	0	0	0	0
Otu1181	Bacteria	Firmicutes	Clostridia	Thermoanaerobacterales	unclassified	unclassified	0	0	0	0	0	0	0	0
Otu1182	Bacteria	Chloroflexi	unclassified	unclassified	unclassified	unclassified	0	0	0	0	0	0.000338983	0	5.25045e-05
Otu1183	Bacteria	unclassified	unclassified	unclassified	unclassified	unclassified	0	0	0	0	0.000372578	0	0	5.25045e-05
Otu1185	Bacteria	Firmicutes	Clostridia	Clostridiales	Peptococcaceae	Desulfitispora	0	0.000422654	0	0	0	0	0	5.25045e-05
Otu1186	Bacteria	Elusimicrobia	Elusimicrobia	Lineage_IIb	Lineage_IIb_fa	Lineage_IIb_ge	0	0.000422654	0	0	0	0	0	5.25045e-05
Otu1187	Bacteria	Parcubacteria	Candidatus_Campbellbacteria	Candidatus_Campbellbacteria_or	Candidatus_Campbellbacteria_fa	Candidatus_Campbellbacteria_ge	0	0	0	0	0	0	0	0
Otu1188	Bacteria	Parcubacteria	Candidatus_Falkowbacteria	Candidatus_Falkowbacteria_or	Candidatus_Falkowbacteria_fa	Candidatus_Falkowbacteria_ge	0	0	0	0	0	0.000338983	0	5.25045e-05
Otu1189	Bacteria	Proteobacteria	Gammaproteobacteria	Methylococcales	unclassified	unclassified	0	0.000422654	0	0	0	0	0	5.25045e-05
Otu1190	Bacteria	unclassified	unclassified	unclassified	unclassified	unclassified	0	0	0	0	0	0	0	0
Otu1191	Bacteria	Fusobacteria	Fusobacteriia	Fusobacteriales	Fusobacteriaceae	Fusobacterium	0	0	0	0	0	0	0	0
Otu1192	Bacteria	unclassified	unclassified	unclassified	unclassified	unclassified	0	0	0	0	0	0	0	0
Otu1193	Bacteria	Fibrobacteres	Fibrobacteria	Fibrobacterales	unclassified	unclassified	0	0	0	0	0	0	0.000316556	5.25045e-05
Otu1194	Bacteria	Proteobacteria	Gammaproteobacteria	Gammaproteobacteria_Incertae_Sedis	Unknown_Family	Methylonatrum	0	0	0	0	0	0.000338983	0	5.25045e-05
Otu1195	Bacteria	Planctomycetes	Planctomycetacia	Planctomycetales	Planctomycetaceae	Pir4_lineage	0	0	0	0	0	0	0	0
Otu1196	Bacteria	Proteobacteria	Gammaproteobacteria	Chromatiales	Halothiobacillaceae	Halothiobacillus	0	0	0	0	0	0	0	0
Otu1197	Bacteria	CPR2	CPR2_cl	CPR2_or	CPR2_fa	CPR2_ge	0	0	0	0	0	0	0.000316556	5.25045e-05
Otu1199	Bacteria	Proteobacteria	Gammaproteobacteria	Chromatiales	Ectothiorhodospiraceae	uncultured	0	0	0	0	0	0	0	0
Otu1200	Bacteria	Proteobacteria	Gammaproteobacteria	Gammaproteobacteria_Incertae_Sedis	Unknown_Family	Thiohalorhabdus	0	0	0	0	0	0	0	0
Otu1201	Bacteria	Proteobacteria	Gammaproteobacteria	Chromatiales	Halothiobacillaceae	Halothiobacillus	0	0	0	0	0	0	0	0
Otu1202	Bacteria	Parcubacteria	Parcubacteria_cl	Parcubacteria_or	Parcubacteria_fa	Parcubacteria_ge	0	0	0	0	0	0	0.000316556	5.25045e-05
Otu1203	Bacteria	Proteobacteria	Deltaproteobacteria	Myxococcales	unclassified	unclassified	0	0	0	0	0	0	0.000316556	5.25045e-05
Otu1204	Bacteria	Parcubacteria	unclassified	unclassified	unclassified	unclassified	0	0.000422654	0	0	0	0	0	5.25045e-05
Otu1205	Bacteria	Chloroflexi	Dehalococcoidia	unclassified	unclassified	unclassified	0	0	0	0	0	0.000338983	0	5.25045e-05
Otu1206	Bacteria	Parcubacteria	unclassified	unclassified	unclassified	unclassified	0	0.000422654	0	0	0	0	0	5.25045e-05
Otu1207	Bacteria	Chloroflexi	unclassified	unclassified	unclassified	unclassified	0	0	0	0	0	0	0	0
Otu1208	Bacteria	unclassified	unclassified	unclassified	unclassified	unclassified	0	0	0	0.00033456	0	0	0	5.25045e-05
Otu1209	Bacteria	Proteobacteria	Alphaproteobacteria	unclassified	unclassified	unclassified	0	0	0	0	0	0	0	0
Otu1210	Bacteria	unclassified	unclassified	unclassified	unclassified	unclassified	0	0	0	0	0.000372578	0	0	5.25045e-05
Otu1211	Bacteria	unclassified	unclassified	unclassified	unclassified	unclassified	0	0	0	0	0	0	0	0
Otu1212	Bacteria	unclassified	unclassified	unclassified	unclassified	unclassified	0	0	0.000373832	0	0	0	0	5.25045e-05
Otu1213	Bacteria	Proteobacteria	Alphaproteobacteria	Rhodospirillales	Rhodospirillaceae	Rhodovibrio	0	0	0	0	0	0	0	0
Otu1214	Bacteria	unclassified	unclassified	unclassified	unclassified	unclassified	0	0	0	0	0	0	0	0
Otu1215	Bacteria	Planctomycetes	Phycisphaerae	Phycisphaerales	unclassified	unclassified	0	0	0	0	0	0	0	0
Otu1216	Bacteria	Acidobacteria	Holophagae	Acanthopleuribacterales	Acanthopleuribacteraceae	Thermotomaculum	0	0	0	0	0	0	0	0
Otu1217	Bacteria	Spirochaetae	Spirochaetes	Spirochaetales	LH041	LH041_ge	0.000449843	0	0	0	0	0	0	5.25045e-05
Otu1218	Bacteria	Spirochaetae	Spirochaetes	Spirochaetales	Spirochaetaceae	Spirochaeta_2	0	0	0	0.00033456	0	0	0	5.25045e-05
Otu1219	Bacteria	Bacteroidetes	Bacteroidetes_Incertae_Sedis	Order_III	uncultured	uncultured_ge	0.000449843	0	0	0	0	0	0	5.25045e-05
Otu1220	Bacteria	Parcubacteria	unclassified	unclassified	unclassified	unclassified	0	0	0	0	0	0	0	0
Otu1221	Bacteria	Firmicutes	Clostridia	unclassified	unclassified	unclassified	0	0	0	0	0	0	0	0
Otu1222	Bacteria	unclassified	unclassified	unclassified	unclassified	unclassified	0	0	0	0	0	0	0	0
Otu1223	Bacteria	Firmicutes	Clostridia	Clostridiales	Syntrophomonadaceae	uncultured	0	0	0	0.00033456	0	0	0	5.25045e-05
Otu1224	Bacteria	Proteobacteria	Deltaproteobacteria	Desulfobacterales	Desulfobulbaceae	Desulfurivibrio	0	0	0	0	0	0.000338983	0	5.25045e-05
Otu1225	Bacteria	Marinimicrobia_SAR406_clade	Marinimicrobia_SAR406_clade_cl	Marinimicrobia_SAR406_orade_or	Marinimicrobia_SAR406_faade_fa	Marinimicrobia_SAR406_geade_ge	0.000449843	0	0	0	0	0	0	5.25045e-05
Otu1226	Bacteria	Parcubacteria	unclassified	unclassified	unclassified	unclassified	0	0	0	0	0	0.000338983	0	5.25045e-05
Otu1227	Bacteria	Bacteroidetes	Bacteroidia	Bacteroidales	Rikenellaceae	Blvii28_wastewater-sludge_group	0	0	0	0.00033456	0	0	0	5.25045e-05
Otu1228	Bacteria	unclassified	unclassified	unclassified	unclassified	unclassified	0	0	0	0	0	0	0	0
Otu1229	Bacteria	unclassified	unclassified	unclassified	unclassified	unclassified	0	0	0	0	0.000372578	0	0	5.25045e-05
Otu1230	Bacteria	unclassified	unclassified	unclassified	unclassified	unclassified	0	0	0	0	0	0	0	0
Otu1231	Bacteria	KSB3_Modulibacteria	KSB3_Modulibacteria_cl	KSB3_Modulibacteria_or	KSB3_Modulibacteria_fa	KSB3_Modulibacteria_ge	0	0	0	0	0	0.000338983	0	5.25045e-05
Otu1232	Bacteria	Planctomycetes	Phycisphaerae	unclassified	unclassified	unclassified	0	0	0	0	0	0	0	0
Otu1233	Bacteria	Proteobacteria	Alphaproteobacteria	Rhodobacterales	Rhodobacteraceae	unclassified	0	0	0	0	0	0	0	0
Otu1234	Bacteria	Bacteroidetes	unclassified	unclassified	unclassified	unclassified	0	0	0	0	0	0.000338983	0	5.25045e-05
Otu1235	Bacteria	unclassified	unclassified	unclassified	unclassified	unclassified	0	0	0	0	0	0	0	0
Otu1236	Bacteria	Spirochaetae	Spirochaetes	Spirochaetales	Spirochaetaceae	Spirochaeta_2	0	0	0	0	0	0	0	0
Otu1237	Bacteria	Proteobacteria	Gammaproteobacteria	Salinisphaerales	Salinisphaeraceae	Salinisphaera	0	0	0	0	0	0	0	0
Otu1238	Bacteria	Proteobacteria	Zetaproteobacteria	Mariprofundales	Mariprofundaceae	Mariprofundus	0	0	0	0	0	0	0	0
Otu1239	Bacteria	Bacteroidetes	unclassified	unclassified	unclassified	unclassified	0	0	0.000373832	0	0	0	0	5.25045e-05
Otu1240	Bacteria	Proteobacteria	Alphaproteobacteria	Sphingomonadales	unclassified	unclassified	0	0	0	0	0	0	0	0
Otu1241	Bacteria	Planctomycetes	Pla4_lineage	Pla4_lineage_or	Pla4_lineage_fa	Pla4_lineage_ge	0.000449843	0	0	0	0	0	0	5.25045e-05
Otu1242	Bacteria	Proteobacteria	Alphaproteobacteria	Rhodobacterales	Rhodobacteraceae	Oceanibulbus	0	0	0	0	0	0	0	0
Otu1244	Bacteria	Proteobacteria	Deltaproteobacteria	Myxococcales	MidBa8	MidBa8_ge	0	0	0	0.00033456	0	0	0	5.25045e-05
Otu1245	Bacteria	Proteobacteria	Alphaproteobacteria	Rickettsiales	Rickettsiales_Incertae_Sedis	uncultured	0	0	0.000373832	0	0	0	0	5.25045e-05
Otu1246	Bacteria	Proteobacteria	Alphaproteobacteria	Rhizobiales	Methylobacteriaceae	Methylobacterium	0	0	0	0	0	0	0	0
Otu1247	Bacteria	Firmicutes	Clostridia	Clostridiales	Clostridiaceae_2	unclassified	0	0	0	0	0	0.000338983	0	5.25045e-05
Otu1248	Bacteria	Planctomycetes	Phycisphaerae	MSBL9	MSBL9_fa	MSBL9_ge	0	0	0	0	0	0	0	0
Otu1249	Bacteria	Proteobacteria	Deltaproteobacteria	unclassified	unclassified	unclassified	0	0	0	0.00033456	0	0	0	5.25045e-05
Otu1250	Bacteria	Proteobacteria	Alphaproteobacteria	Rhodobacterales	Rhodobacteraceae	unclassified	0	0	0	0	0	0	0	0
Otu1251	Bacteria	Proteobacteria	Deltaproteobacteria	Desulfuromonadales	Desulfuromonadaceae	unclassified	0	0	0	0	0	0	0	0
Otu1252	Bacteria	unclassified	unclassified	unclassified	unclassified	unclassified	0	0	0	0	0	0.000338983	0	5.25045e-05
Otu1253	Bacteria	Parcubacteria	Parcubacteria_cl	Parcubacteria_or	Parcubacteria_fa	Parcubacteria_ge	0.000449843	0	0	0	0	0	0	5.25045e-05
Otu1254	Bacteria	Omnitrophica	Omnitrophica_cl	Omnitrophica_or	Omnitrophica_fa	Omnitrophica_ge	0	0	0	0	0	0	0	0
Otu1255	Bacteria	KSB3_Modulibacteria	KSB3_Modulibacteria_cl	KSB3_Modulibacteria_or	KSB3_Modulibacteria_fa	KSB3_Modulibacteria_ge	0	0	0.000373832	0	0	0	0	5.25045e-05
Otu1256	Bacteria	Lentisphaerae	Oligosphaeria	SS1-B-02-17	SS1-B-02-17_fa	SS1-B-02-17_ge	0	0	0	0	0.000372578	0	0	5.25045e-05
Otu1257	Bacteria	Firmicutes	Clostridia	Halanaerobiales	Halobacteroidaceae	Halanaerobaculum	0	0	0	0	0	0	0	0
Otu1258	Bacteria	SBR1093	SBR1093_cl	SBR1093_or	SBR1093_fa	SBR1093_ge	0	0	0	0	0	0	0	0
Otu1259	Bacteria	Proteobacteria	Deltaproteobacteria	Desulfuromonadales	Desulfuromonadaceae	Desulfuromusa	0	0	0	0.00033456	0	0	0	5.25045e-05
Otu1260	Bacteria	unclassified	unclassified	unclassified	unclassified	unclassified	0	0	0	0	0	0	0	0
Otu1261	Bacteria	Deinococcus-Thermus	Deinococci	Deinococcales	Trueperaceae	Truepera	0	0	0	0	0	0	0	0
Otu1262	Bacteria	unclassified	unclassified	unclassified	unclassified	unclassified	0	0	0	0.00033456	0	0	0	5.25045e-05
Otu1263	Bacteria	Chlorobi	Chlorobia	Chlorobiales	OPB56	OPB56_ge	0	0	0	0	0	0	0	0
Otu1264	Bacteria	Actinobacteria	Coriobacteriia	Coriobacteriales	Coriobacteriaceae	uncultured	0	0	0	0	0	0	0	0
Otu1265	Bacteria	unclassified	unclassified	unclassified	unclassified	unclassified	0	0	0	0	0	0.000338983	0	5.25045e-05
Otu1266	Bacteria	Proteobacteria	Gammaproteobacteria	unclassified	unclassified	unclassified	0	0	0	0	0	0	0	0
Otu1267	Bacteria	Bacteroidetes	Sphingobacteriia	Sphingobacteriales	unclassified	unclassified	0	0	0.000373832	0	0	0	0	5.25045e-05
Otu1268	Bacteria	Firmicutes	Clostridia	Halanaerobiales	Halanaerobiaceae	Halanaerobium	0	0	0	0.00033456	0	0	0	5.25045e-05
Otu1269	Bacteria	Planctomycetes	Phycisphaerae	MSBL9	MSBL9_fa	MSBL9_ge	0	0	0	0	0	0	0	0
Otu1270	Bacteria	unclassified	unclassified	unclassified	unclassified	unclassified	0	0	0	0	0	0	0	0
Otu1271	Bacteria	Bacteroidetes	Cytophagia	Cytophagales	Flammeovirgaceae	Tunicatimonas	0	0	0	0	0	0	0	0
Otu1272	Bacteria	Bacteroidetes	Cytophagia	Cytophagales	Cyclobacteriaceae	Cyclobacterium	0	0	0	0	0.000372578	0	0	5.25045e-05
Otu1273	Bacteria	Elusimicrobia	Elusimicrobia	MD2894-B20	MD2894-B20_fa	MD2894-B20_ge	0	0	0	0	0	0.000338983	0	5.25045e-05
Otu1274	Bacteria	Proteobacteria	Alphaproteobacteria	Rhodobacterales	Rhodobacteraceae	Roseovarius	0	0	0	0	0	0	0	0
Otu1275	Bacteria	Actinobacteria	Coriobacteriia	Coriobacteriales	Coriobacteriaceae	uncultured	0	0	0	0	0	0.000338983	0	5.25045e-05
Otu1276	Bacteria	Omnitrophica	Omnitrophica_Incertae_Sedis	Unknown_Order	Unknown_Family	Candidatus_Omnitrophus	0.000449843	0	0	0	0	0	0	5.25045e-05
Otu1277	Bacteria	unclassified	unclassified	unclassified	unclassified	unclassified	0	0	0	0	0	0	0	0
Otu1278	Bacteria	Bacteroidetes	Flavobacteriia	Flavobacteriales	Flavobacteriaceae	unclassified	0	0	0	0	0	0	0	0
Otu1279	Bacteria	Bacteroidetes	Cytophagia	Cytophagales	Cyclobacteriaceae	uncultured	0	0	0.000373832	0	0	0	0	5.25045e-05
Otu1280	Bacteria	unclassified	unclassified	unclassified	unclassified	unclassified	0	0	0	0	0	0	0	0
Otu1281	Bacteria	Cloacimonetes	MSBL8	MSBL8_or	MSBL8_fa	MSBL8_ge	0.000449843	0	0	0	0	0	0	5.25045e-05
Otu1283	Bacteria	Bacteroidetes	Flavobacteriia	Flavobacteriales	Flavobacteriaceae	Gillisia	0	0	0	0	0.000372578	0	0	5.25045e-05
Otu1284	Bacteria	unclassified	unclassified	unclassified	unclassified	unclassified	0	0	0	0	0	0.000338983	0	5.25045e-05
Otu1285	Bacteria	Verrucomicrobia	OPB35_soil_group	unclassified	unclassified	unclassified	0.000449843	0	0	0	0	0	0	5.25045e-05
Otu1286	Bacteria	Hydrogenedentes	Hydrogenedentes_cl	Hydrogenedentes_or	Hydrogenedentes_fa	Hydrogenedentes_ge	0	0	0	0	0	0	0	0
Otu1288	Bacteria	Firmicutes	Clostridia	Clostridiales	Syntrophomonadaceae	Dethiobacter	0.000449843	0	0	0	0	0	0	5.25045e-05
Otu1289	Bacteria	Fibrobacteres	Fibrobacteria	Fibrobacterales	unclassified	unclassified	0.000449843	0	0	0	0	0	0	5.25045e-05
Otu1290	Bacteria	unclassified	unclassified	unclassified	unclassified	unclassified	0.000449843	0	0	0	0	0	0	5.25045e-05
Otu1292	Bacteria	Bacteroidetes	Sphingobacteriia	Sphingobacteriales	unclassified	unclassified	0	0	0	0	0.000372578	0	0	5.25045e-05
Otu1293	Bacteria	Proteobacteria	Deltaproteobacteria	unclassified	unclassified	unclassified	0	0	0	0	0	0.000338983	0	5.25045e-05
Otu1294	Bacteria	Proteobacteria	Alphaproteobacteria	Rhodobacterales	Rhodobacteraceae	unclassified	0	0	0	0.00033456	0	0	0	5.25045e-05
Otu1295	Bacteria	Proteobacteria	Deltaproteobacteria	Desulfobacterales	Desulfobulbaceae	Desulfurivibrio	0	0	0	0	0.000372578	0	0	5.25045e-05
Otu1296	Bacteria	Planctomycetes	vadinHA49	vadinHA49_or	vadinHA49_fa	vadinHA49_ge	0	0	0	0	0.000372578	0	0	5.25045e-05
Otu1297	Bacteria	Proteobacteria	Gammaproteobacteria	Methylococcales	Marine_Methylotrophic_Group_1	Marine_Methylotrophic_Group_1_ge	0.000449843	0	0	0	0	0	0	5.25045e-05
Otu1298	Bacteria	Bacteroidetes	Cytophagia	Cytophagales	Flammeovirgaceae	Nafulsella	0	0	0.000373832	0	0	0	0	5.25045e-05
Otu1299	Bacteria	Firmicutes	Clostridia	Clostridiales	Syntrophomonadaceae	Dethiobacter	0	0	0	0.00033456	0	0	0	5.25045e-05
Otu1300	Bacteria	Elusimicrobia	Elusimicrobia	MD2894-B20	MD2894-B20_fa	MD2894-B20_ge	0	0	0	0	0	0.000338983	0	5.25045e-05
Otu1301	Bacteria	Parcubacteria	unclassified	unclassified	unclassified	unclassified	0	0	0	0	0	0.000338983	0	5.25045e-05
Otu1302	Bacteria	Firmicutes	Clostridia	Clostridiales	Syntrophomonadaceae	Candidatus_Contubernalis	0	0	0	0	0.000372578	0	0	5.25045e-05
Otu1303	Bacteria	Bacteroidetes	Flavobacteriia	Flavobacteriales	Flavobacteriaceae	Salinimicrobium	0	0	0	0	0	0	0	0
Otu1306	Bacteria	Parcubacteria	Candidatus_Moranbacteria	Candidatus_Moranbacteria_or	Candidatus_Moranbacteria_fa	Candidatus_Moranbacteria_ge	0	0	0	0	0	0	0	0
Otu1307	Bacteria	Nitrospirae	Nitrospira	Nitrospirales	Nitrospiraceae	Nitrospiraceae_ge	0	0	0	0	0	0	0	0
Otu1308	Bacteria	unclassified	unclassified	unclassified	unclassified	unclassified	0	0	0	0	0	0	0	0
Otu1309	Bacteria	Bacteroidetes	unclassified	unclassified	unclassified	unclassified	0.000449843	0	0	0	0	0	0	5.25045e-05
Otu1310	Bacteria	Firmicutes	Clostridia	unclassified	unclassified	unclassified	0	0	0.000373832	0	0	0	0	5.25045e-05
Otu1312	Bacteria	Spirochaetae	Spirochaetes	Spirochaetales	Spirochaetaceae	unclassified	0	0	0	0	0.000372578	0	0	5.25045e-05
Otu1313	Bacteria	unclassified	unclassified	unclassified	unclassified	unclassified	0.000449843	0	0	0	0	0	0	5.25045e-05
Otu1314	Bacteria	Lentisphaerae	Oligosphaeria	Oligosphaerales	unclassified	unclassified	0	0	0	0	0	0.000338983	0	5.25045e-05
Otu1315	Bacteria	Proteobacteria	Deltaproteobacteria	Desulfobacterales	Desulfobacteraceae	Desulfobacter	0	0	0	0.00033456	0	0	0	5.25045e-05
Otu1316	Bacteria	Proteobacteria	Gammaproteobacteria	Oceanospirillales	Hahellaceae	Hahella	0	0	0	0	0	0	0	0
Otu1317	Bacteria	Chloroflexi	Dehalococcoidia	unclassified	unclassified	unclassified	0	0	0	0.00033456	0	0	0	5.25045e-05
Otu1318	Bacteria	Bacteroidetes	Bacteroidia	Bacteroidales	MgMjR-022	MgMjR-022_ge	0	0	0	0	0	0	0	0
Otu1319	Bacteria	Actinobacteria	Nitriliruptoria	Nitriliruptorales	Nitriliruptoraceae	Nitriliruptoraceae_ge	0	0	0	0	0	0	0	0
Otu1320	Bacteria	Firmicutes	Clostridia	Halanaerobiales	Halanaerobiaceae	Halanaerobium	0	0	0	0	0	0	0	0
Otu1321	Bacteria	Bacteroidetes	Bacteroidia	Bacteroidia_Incertae_Sedis	Draconibacteriaceae	unclassified	0	0	0	0	0	0.000338983	0	5.25045e-05
Otu1322	Bacteria	unclassified	unclassified	unclassified	unclassified	unclassified	0	0	0	0	0	0	0	0
Otu1323	Bacteria	Bacteroidetes	Bacteroidia	Bacteroidia_Incertae_Sedis	Draconibacteriaceae	unclassified	0	0	0	0	0	0	0	0
Otu1324	Bacteria	Spirochaetae	Spirochaetes	Spirochaetales	Spirochaetaceae	Spirochaeta_2	0	0	0	0	0	0	0	0
Otu1325	Bacteria	Proteobacteria	Alphaproteobacteria	Rhodobacterales	Rhodobacteraceae	Hwanghaeicola	0	0	0	0	0	0	0	0
Otu1326	Bacteria	unclassified	unclassified	unclassified	unclassified	unclassified	0	0	0	0	0	0	0	0
Otu1327	Bacteria	unclassified	unclassified	unclassified	unclassified	unclassified	0	0	0	0	0	0	0	0
Otu1328	Bacteria	unclassified	unclassified	unclassified	unclassified	unclassified	0.000449843	0	0	0	0	0	0	5.25045e-05
Otu1329	Bacteria	Nitrospirae	Nitrospira	Nitrospirales	Nitrospiraceae	unclassified	0	0	0	0	0	0	0	0
Otu1330	Bacteria	Firmicutes	Clostridia	Clostridiales	P._palm_C-A_51	P._palm_C-A_51_ge	0	0	0	0	0	0.000338983	0	5.25045e-05
Otu1331	Bacteria	unclassified	unclassified	unclassified	unclassified	unclassified	0	0	0	0	0	0.000338983	0	5.25045e-05
Otu1332	Bacteria	Chloroflexi	Anaerolineae	Anaerolineales	Anaerolineaceae	uncultured	0	0	0	0	0	0	0	0
Otu1333	Bacteria	Planctomycetes	Phycisphaerae	unclassified	unclassified	unclassified	0.000449843	0	0	0	0	0	0	5.25045e-05
Otu1334	Bacteria	Firmicutes	Clostridia	Clostridiales	Ruminococcaceae	Ercella	0	0	0	0	0	0.000338983	0	5.25045e-05
Otu1335	Bacteria	Firmicutes	Clostridia	unclassified	unclassified	unclassified	0.000449843	0	0	0	0	0	0	5.25045e-05
Otu1336	Bacteria	Bacteroidetes	unclassified	unclassified	unclassified	unclassified	0	0	0	0	0	0	0	0
Otu1337	Bacteria	Chloroflexi	Dehalococcoidia	unclassified	unclassified	unclassified	0	0	0	0	0	0	0	0
Otu1340	Bacteria	Proteobacteria	Epsilonproteobacteria	Campylobacterales	Campylobacteraceae	Arcobacter	0	0	0	0	0	0	0	0
Otu1341	Bacteria	unclassified	unclassified	unclassified	unclassified	unclassified	0	0	0	0	0	0	0	0
Otu1342	Bacteria	Firmicutes	Clostridia	unclassified	unclassified	unclassified	0	0	0	0	0	0	0	0
Otu1343	Bacteria	unclassified	unclassified	unclassified	unclassified	unclassified	0	0	0	0	0	0	0	0
Otu1344	Bacteria	unclassified	unclassified	unclassified	unclassified	unclassified	0	0	0	0	0	0	0	0
Otu1345	Bacteria	Bacteroidetes	Cytophagia	Cytophagales	Cyclobacteriaceae	Algoriphagus	0	0	0	0	0	0	0	0
Otu1346	Bacteria	Proteobacteria	Alphaproteobacteria	Rhizobiales	Brucellaceae	Paenochrobactrum	0	0	0	0	0	0	0	0
Otu1347	Bacteria	unclassified	unclassified	unclassified	unclassified	unclassified	0	0	0	0	0	0	0	0
Otu1348	Bacteria	Cloacimonetes	MSBL8	MSBL8_or	MSBL8_fa	MSBL8_ge	0	0	0	0	0	0	0.000316556	5.25045e-05
Otu1349	Bacteria	Parcubacteria	unclassified	unclassified	unclassified	unclassified	0	0	0	0	0	0	0	0
Otu1350	Bacteria	Proteobacteria	Gammaproteobacteria	Chromatiales	Ectothiorhodospiraceae	Ectothiorhodospiraceae_ge	0	0	0	0.00033456	0	0	0	5.25045e-05
Otu1351	Bacteria	Actinobacteria	Actinobacteria	Micrococcales	Micrococcaceae	Arthrobacter	0	0.000422654	0	0	0	0	0	5.25045e-05
Otu1352	Bacteria	Parcubacteria	unclassified	unclassified	unclassified	unclassified	0	0	0	0	0	0	0	0
Otu1353	Bacteria	unclassified	unclassified	unclassified	unclassified	unclassified	0	0	0	0	0	0	0	0
Otu1354	Bacteria	Proteobacteria	Gammaproteobacteria	Pseudomonadales	Moraxellaceae	Acinetobacter	0	0	0	0	0	0	0	0
Otu1355	Bacteria	Bacteroidetes	Sphingobacteriia	Sphingobacteriales	Sphingobacteriaceae	unclassified	0	0	0	0	0	0	0	0
Otu1356	Bacteria	Deinococcus-Thermus	Deinococci	Deinococcales	Deinococcaceae	Deinococcus	0	0	0	0	0	0	0	0
Otu1357	Bacteria	Proteobacteria	Gammaproteobacteria	Thiotrichales	Piscirickettsiaceae	Thiomicrospira	0	0	0	0	0	0	0	0
Otu1358	Bacteria	Proteobacteria	Deltaproteobacteria	Desulfobacterales	Desulfobulbaceae	Desulfurivibrio	0	0.000422654	0	0	0	0	0	5.25045e-05
Otu1359	Bacteria	Proteobacteria	Gammaproteobacteria	Pseudomonadales	Moraxellaceae	Acinetobacter	0	0	0	0	0	0	0	0
Otu1360	Bacteria	unclassified	unclassified	unclassified	unclassified	unclassified	0	0	0	0	0	0	0	0
Otu1361	Bacteria	Firmicutes	unclassified	unclassified	unclassified	unclassified	0	0	0	0	0	0	0	0
Otu1362	Bacteria	CPR2	CPR2_cl	CPR2_or	CPR2_fa	CPR2_ge	0	0	0	0	0	0	0.000316556	5.25045e-05
Otu1363	Bacteria	Firmicutes	Clostridia	Halanaerobiales	Halanaerobiaceae	Halocella	0	0	0	0	0	0	0	0
Otu1364	Bacteria	Cyanobacteria	Cyanobacteria	SubsectionI	FamilyI	Cyanobacterium	0	0	0	0	0	0	0.000316556	5.25045e-05
Otu1365	Bacteria	Parcubacteria	unclassified	unclassified	unclassified	unclassified	0	0.000422654	0	0	0	0	0	5.25045e-05
Otu1366	Bacteria	unclassified	unclassified	unclassified	unclassified	unclassified	0	0	0	0	0	0	0	0
Otu1367	Bacteria	unclassified	unclassified	unclassified	unclassified	unclassified	0	0.000422654	0	0	0	0	0	5.25045e-05
Otu1369	Bacteria	Proteobacteria	Gammaproteobacteria	Thiotrichales	Piscirickettsiaceae	Thiomicrospira	0	0	0	0	0	0	0	0
Otu1370	Bacteria	Parcubacteria	unclassified	unclassified	unclassified	unclassified	0	0	0	0.00033456	0	0	0	5.25045e-05
Otu1371	Bacteria	Microgenomates	Candidatus_Woesebacteria	Candidatus_Woesebacteria_or	Candidatus_Woesebacteria_fa	Candidatus_Woesebacteria_ge	0	0.000422654	0	0	0	0	0	5.25045e-05
Otu1372	Bacteria	Proteobacteria	Deltaproteobacteria	Desulfarculales	Desulfarculaceae	Desulfatiglans	0	0.000422654	0	0	0	0	0	5.25045e-05
Otu1373	Bacteria	Fibrobacteres	Fibrobacteria	Fibrobacterales	possible_family_01	possible_family_01_ge	0	0	0	0	0	0	0.000316556	5.25045e-05
Otu1374	Bacteria	Ignavibacteriae	Ignavibacteria	Ignavibacteriales	unclassified	unclassified	0	0	0	0	0	0	0.000316556	5.25045e-05
Otu1375	Bacteria	Proteobacteria	Gammaproteobacteria	Gammaproteobacteria_Incertae_Sedis	Unknown_Family	Thiohalorhabdus	0	0	0	0	0	0	0	0
Otu1378	Bacteria	Parcubacteria	Parcubacteria_cl	Parcubacteria_or	Parcubacteria_fa	Parcubacteria_ge	0	0	0	0	0	0	0.000316556	5.25045e-05
Otu1379	Bacteria	Spirochaetae	Spirochaetes	Spirochaetales	Spirochaetaceae	Spirochaeta_2	0	0	0	0.00033456	0	0	0	5.25045e-05
Otu1380	Bacteria	unclassified	unclassified	unclassified	unclassified	unclassified	0	0	0	0	0	0	0.000316556	5.25045e-05
Otu1381	Bacteria	Firmicutes	Clostridia	Clostridiales	Ruminococcaceae	Ercella	0	0.000422654	0	0	0	0	0	5.25045e-05
Otu1382	Bacteria	Chloroflexi	Ardenticatenia	uncultured	uncultured_fa	uncultured_ge	0	0	0	0.00033456	0	0	0	5.25045e-05
Otu1383	Bacteria	Parcubacteria	unclassified	unclassified	unclassified	unclassified	0	0	0	0	0	0	0.000316556	5.25045e-05
Otu1385	Bacteria	Gracilibacteria	Gracilibacteria_cl	Gracilibacteria_or	Gracilibacteria_fa	Gracilibacteria_ge	0	0	0	0	0	0	0.000316556	5.25045e-05
Otu1386	Bacteria	unclassified	unclassified	unclassified	unclassified	unclassified	0	0	0	0	0	0	0	0
Otu1387	Bacteria	Proteobacteria	Alphaproteobacteria	unclassified	unclassified	unclassified	0	0.000422654	0	0	0	0	0	5.25045e-05
Otu1388	Bacteria	Cyanobacteria	ML635J-21	ML635J-21_or	ML635J-21_fa	ML635J-21_ge	0	0	0	0.00033456	0	0	0	5.25045e-05
Otu1389	Bacteria	Planctomycetes	Planctomycetacia	Planctomycetales	Planctomycetaceae	Pirellula	0	0	0	0	0	0	0.000316556	5.25045e-05
Otu1390	Bacteria	Firmicutes	Clostridia	Clostridiales	Defluviitaleaceae	Defluviitaleaceae_UCG-011	0	0.000422654	0	0	0	0	0	5.25045e-05
Otu1391	Bacteria	Planctomycetes	Pla3_lineage	Pla3_lineage_or	Pla3_lineage_fa	Pla3_lineage_ge	0	0	0	0	0	0	0.000316556	5.25045e-05
Otu1392	Bacteria	CPR2	CPR2_cl	CPR2_or	CPR2_fa	CPR2_ge	0	0	0	0	0	0	0.000316556	5.25045e-05
Otu1393	Bacteria	Deferribacteres	Deferribacteres	Deferribacterales	Deferribacteraceae	Flexistipes	0	0	0	0	0	0	0	0
Otu1394	Bacteria	CPR2	CPR2_cl	CPR2_or	CPR2_fa	CPR2_ge	0	0	0	0	0	0	0.000316556	5.25045e-05
Otu1395	Bacteria	Actinobacteria	Thermoleophilia	Solirubrobacterales	Elev-16S-1332	Elev-16S-1332_ge	0	0	0	0	0	0	0.000316556	5.25045e-05
Otu1396	Bacteria	Proteobacteria	Alphaproteobacteria	Rhizobiales	DUNssu044	DUNssu044_ge	0	0	0	0	0	0	0.000316556	5.25045e-05
Otu1397	Bacteria	Chloroflexi	Anaerolineae	Anaerolineales	Anaerolineaceae	uncultured	0	0	0	0	0	0	0	0
Otu1398	Bacteria	Proteobacteria	Gammaproteobacteria	unclassified	unclassified	unclassified	0	0	0	0	0	0	0	0
Otu1399	Bacteria	Spirochaetae	Spirochaetes	Spirochaetales	Spirochaetaceae	Spirochaeta_2	0	0.000422654	0	0	0	0	0	5.25045e-05
Otu1400	Bacteria	Proteobacteria	Gammaproteobacteria	Chromatiales	Ectothiorhodospiraceae	unclassified	0	0	0	0	0	0	0.000316556	5.25045e-05
Otu1401	Bacteria	Actinobacteria	OPB41	OPB41_or	OPB41_fa	OPB41_ge	0	0	0	0	0	0	0.000316556	5.25045e-05
Otu1402	Bacteria	Firmicutes	Clostridia	Clostridiales	Clostridiaceae_2	Alkaliphilus	0	0	0	0	0	0.000338983	0	5.25045e-05
Otu1403	Bacteria	unclassified	unclassified	unclassified	unclassified	unclassified	0	0	0	0	0	0	0.000316556	5.25045e-05
Otu1404	Bacteria	unclassified	unclassified	unclassified	unclassified	unclassified	0	0	0	0	0	0	0	0
Otu1405	Bacteria	Acidobacteria	Subgroup_18	Subgroup_18_or	Subgroup_18_fa	Subgroup_18_ge	0	0	0	0	0	0	0.000316556	5.25045e-05
Otu1406	Bacteria	SR1_Absconditabacteria	SR1_Absconditabacteria_cl	SR1_Absconditabacteria_or	SR1_Absconditabacteria_fa	SR1_Absconditabacteria_ge	0	0	0	0.00033456	0	0	0	5.25045e-05
Otu1408	Bacteria	Parcubacteria	Candidatus_Falkowbacteria	Candidatus_Falkowbacteria_or	Candidatus_Falkowbacteria_fa	Candidatus_Falkowbacteria_ge	0	0	0	0.00033456	0	0	0	5.25045e-05
Otu1409	Bacteria	Firmicutes	Clostridia	Clostridiales	unclassified	unclassified	0	0	0	0.00033456	0	0	0	5.25045e-05
Otu1410	Bacteria	Proteobacteria	unclassified	unclassified	unclassified	unclassified	0	0.000422654	0	0	0	0	0	5.25045e-05
Otu1411	Bacteria	unclassified	unclassified	unclassified	unclassified	unclassified	0	0	0	0	0	0	0	0
Otu1412	Bacteria	unclassified	unclassified	unclassified	unclassified	unclassified	0	0	0	0.00033456	0	0	0	5.25045e-05
Otu1413	Bacteria	Firmicutes	Clostridia	Clostridiales	Ruminococcaceae	unclassified	0	0.000422654	0	0	0	0	0	5.25045e-05
Otu1414	Bacteria	Proteobacteria	Gammaproteobacteria	Oceanospirillales	Halomonadaceae	Halomonas	0	0	0	0.00033456	0	0	0	5.25045e-05
Otu1415	Bacteria	Parcubacteria	unclassified	unclassified	unclassified	unclassified	0	0	0	0	0	0	0	0
Otu1416	Bacteria	Bacteroidetes	Bacteroidia	Bacteroidales	ML635J-40_aquatic_group	ML635J-40_aquatic_group_ge	0	0.000422654	0	0	0	0	0	5.25045e-05
Otu1417	Bacteria	Parcubacteria	unclassified	unclassified	unclassified	unclassified	0	0	0	0	0	0	0	0
Otu1418	Bacteria	Chloroflexi	Anaerolineae	Anaerolineales	Anaerolineaceae	unclassified	0	0	0	0	0	0	0.000316556	5.25045e-05
Otu1419	Bacteria	Proteobacteria	Deltaproteobacteria	Desulfarculales	Desulfarculaceae	Desulfatiglans	0	0	0	0	0	0	0	0
Otu1420	Bacteria	unclassified	unclassified	unclassified	unclassified	unclassified	0	0	0	0	0	0	0	0
Otu1421	Bacteria	Firmicutes	Clostridia	Clostridiales	Syntrophomonadaceae	Dethiobacter	0	0	0	0	0	0	0.000316556	5.25045e-05
Otu1422	Bacteria	unclassified	unclassified	unclassified	unclassified	unclassified	0	0	0	0	0.000372578	0	0	5.25045e-05
Otu1423	Bacteria	Bacteroidetes	Bacteroidetes_BD2-2	Bacteroidetes_BD2-2_or	Bacteroidetes_BD2-2_fa	Bacteroidetes_BD2-2_ge	0	0.000422654	0	0	0	0	0	5.25045e-05
Otu1424	Bacteria	Deinococcus-Thermus	Deinococci	Deinococcales	Deinococcaceae	Deinococcus	0	0	0	0	0	0	0	0
Otu1425	Bacteria	Parcubacteria	unclassified	unclassified	unclassified	unclassified	0	0	0	0	0	0	0.000316556	5.25045e-05
Otu1426	Bacteria	unclassified	unclassified	unclassified	unclassified	unclassified	0	0	0	0	0	0	0	0
Otu1427	Bacteria	Planctomycetes	Phycisphaerae	KCLunmb-38-53	KCLunmb-38-53_fa	KCLunmb-38-53_ge	0	0.000422654	0	0	0	0	0	5.25045e-05
Otu1428	Bacteria	Firmicutes	Clostridia	Clostridiales	Ruminococcaceae	unclassified	0	0.000422654	0	0	0	0	0	5.25045e-05
Otu1429	Bacteria	Firmicutes	Clostridia	Clostridiales	Syntrophomonadaceae	uncultured	0	0.000422654	0	0	0	0	0	5.25045e-05
Otu1430	Bacteria	Firmicutes	Clostridia	Clostridiales	Peptococcaceae	unclassified	0	0	0	0	0.000372578	0	0	5.25045e-05
Otu1431	Bacteria	Proteobacteria	Epsilonproteobacteria	Campylobacterales	Helicobacteraceae	Rs-M59_termite_group	0	0.000422654	0	0	0	0	0	5.25045e-05
Otu1432	Bacteria	Bacteroidetes	Bacteroidetes_Incertae_Sedis	Order_III	uncultured	uncultured_ge	0	0.000422654	0	0	0	0	0	5.25045e-05
Otu1433	Bacteria	Chloroflexi	Anaerolineae	Anaerolineales	Anaerolineaceae	unclassified	0	0.000422654	0	0	0	0	0	5.25045e-05
Otu1434	Bacteria	unclassified	unclassified	unclassified	unclassified	unclassified	0	0	0.000373832	0	0	0	0	5.25045e-05
Otu1435	Bacteria	WWE3	WWE3_cl	WWE3_or	WWE3_fa	WWE3_ge	0	0	0	0	0.000372578	0	0	5.25045e-05
Otu1436	Bacteria	Parcubacteria	Parcubacteria_cl	Parcubacteria_or	Parcubacteria_fa	Parcubacteria_ge	0	0	0	0	0	0	0	0
Otu1437	Bacteria	Actinobacteria	MB-A2-108	MB-A2-108_or	MB-A2-108_fa	MB-A2-108_ge	0	0	0	0	0	0	0.000316556	5.25045e-05
Otu1438	Bacteria	Spirochaetae	Spirochaetes	Spirochaetales	Spirochaetaceae	Spirochaeta_2	0	0	0	0	0.000372578	0	0	5.25045e-05
Otu1439	Bacteria	Proteobacteria	Alphaproteobacteria	Sphingomonadales	Sphingomonadaceae	Sphingomonas	0	0	0	0	0	0	0	0
Otu1440	Bacteria	Planctomycetes	unclassified	unclassified	unclassified	unclassified	0	0	0	0.00033456	0	0	0	5.25045e-05
Otu1441	Bacteria	Proteobacteria	Alphaproteobacteria	Sphingomonadales	unclassified	unclassified	0	0	0	0	0	0	0	0
Otu1442	Bacteria	unclassified	unclassified	unclassified	unclassified	unclassified	0	0	0	0	0	0	0	0
Otu1443	Bacteria	Proteobacteria	Alphaproteobacteria	Rhizobiales	Methylobacteriaceae	Methylobacterium	0	0	0	0	0	0	0	0
Otu1444	Bacteria	Bacteroidetes	Cytophagia	Cytophagales	Cytophagaceae	Pontibacter	0	0	0	0.00033456	0	0	0	5.25045e-05
Otu1445	Bacteria	unclassified	unclassified	unclassified	unclassified	unclassified	0	0	0	0	0	0	0	0
Otu1446	Bacteria	Proteobacteria	Epsilonproteobacteria	Campylobacterales	Campylobacteraceae	Arcobacter	0	0	0	0	0	0	0	0
Otu1447	Bacteria	Verrucomicrobia	WCHB1-41	WCHB1-41_or	WCHB1-41_fa	WCHB1-41_ge	0	0	0	0	0	0	0.000316556	5.25045e-05
Otu1448	Bacteria	Proteobacteria	Betaproteobacteria	Burkholderiales	Comamonadaceae	Aquabacterium	0	0	0	0	0	0	0	0
Otu1449	Bacteria	Parcubacteria	Parcubacteria_cl	Parcubacteria_or	Parcubacteria_fa	Parcubacteria_ge	0	0	0	0	0	0	0	0
Otu1450	Bacteria	Actinobacteria	OPB41	OPB41_or	OPB41_fa	OPB41_ge	0	0	0	0	0	0	0.000316556	5.25045e-05
Otu1451	Bacteria	Actinobacteria	OPB41	OPB41_or	OPB41_fa	OPB41_ge	0	0	0	0	0	0	0.000316556	5.25045e-05
Otu1452	Bacteria	unclassified	unclassified	unclassified	unclassified	unclassified	0	0.000422654	0	0	0	0	0	5.25045e-05
Otu1453	Bacteria	Proteobacteria	Gammaproteobacteria	Enterobacteriales	Enterobacteriaceae	Providencia	0	0	0	0	0	0	0	0
Otu1454	Bacteria	Lentisphaerae	Lentisphaeria	Victivallales	BD2-3	BD2-3_ge	0	0	0	0.00033456	0	0	0	5.25045e-05
Otu1455	Bacteria	Bacteroidetes	unclassified	unclassified	unclassified	unclassified	0	0	0	0.00033456	0	0	0	5.25045e-05
Otu1456	Bacteria	WS2	WS2_cl	WS2_or	WS2_fa	WS2_ge	0	0	0	0	0	0	0.000316556	5.25045e-05
Otu1458	Bacteria	Proteobacteria	Epsilonproteobacteria	Campylobacterales	Campylobacteraceae	Arcobacter	0	0	0	0	0	0	0	0
Otu1459	Bacteria	Proteobacteria	Alphaproteobacteria	unclassified	unclassified	unclassified	0	0	0	0	0	0	0	0
Otu1460	Bacteria	Chloroflexi	Dehalococcoidia	FS117-23B-02	FS117-23B-02_fa	FS117-23B-02_ge	0	0	0	0	0	0	0.000316556	5.25045e-05
Otu1461	Bacteria	Firmicutes	Clostridia	Clostridiales	Syntrophomonadaceae	uncultured	0	0	0	0	0	0	0.000316556	5.25045e-05
Otu1462	Bacteria	Chloroflexi	Dehalococcoidia	vadinBA26	vadinBA26_fa	vadinBA26_ge	0	0	0	0	0	0	0.000316556	5.25045e-05
Otu1463	Bacteria	Firmicutes	Clostridia	Clostridiales	Ruminococcaceae	Ruminococcaceae_UCG-014	0	0	0	0	0	0	0.000316556	5.25045e-05
Otu1464	Bacteria	Proteobacteria	Deltaproteobacteria	Desulfarculales	Desulfarculaceae	Desulfatiglans	0	0	0	0	0	0	0.000316556	5.25045e-05
Otu1466	Bacteria	Gracilibacteria	Gracilibacteria_cl	Gracilibacteria_or	Gracilibacteria_fa	Gracilibacteria_ge	0	0	0	0	0	0	0.000316556	5.25045e-05
Otu1467	Bacteria	Proteobacteria	Gammaproteobacteria	Chromatiales	Ectothiorhodospiraceae	unclassified	0	0.000422654	0	0	0	0	0	5.25045e-05
Otu1468	Bacteria	Proteobacteria	Deltaproteobacteria	Desulfarculales	Desulfarculaceae	Desulfatiglans	0	0	0	0	0	0	0.000316556	5.25045e-05
Otu1469	Bacteria	Proteobacteria	Deltaproteobacteria	Desulfobacterales	Desulfobulbaceae	Desulfurivibrio	0	0.000422654	0	0	0	0	0	5.25045e-05
Otu1470	Bacteria	Proteobacteria	Gammaproteobacteria	Gammaproteobacteria_Incertae_Sedis	Unknown_Family	Thiohalorhabdus	0	0	0	0	0	0	0	0
Otu1471	Bacteria	Bacteroidetes	Bacteroidia	Bacteroidia_Incertae_Sedis	Draconibacteriaceae	unclassified	0	0	0	0.00033456	0	0	0	5.25045e-05
Otu1472	Bacteria	Proteobacteria	Alphaproteobacteria	Sphingomonadales	Erythrobacteraceae	Altererythrobacter	0	0	0	0.00033456	0	0	0	5.25045e-05
Otu1473	Bacteria	Chloroflexi	Dehalococcoidia	unclassified	unclassified	unclassified	0	0	0	0	0.000372578	0	0	5.25045e-05
Otu1474	Bacteria	Proteobacteria	Gammaproteobacteria	Gammaproteobacteria_Incertae_Sedis	Unknown_Family	Thiohalorhabdus	0	0	0	0	0	0	0	0
Otu1475	Bacteria	Planctomycetes	Planctomycetacia	Planctomycetales	Planctomycetaceae	unclassified	0	0	0	0	0	0	0.000316556	5.25045e-05
Otu1476	Bacteria	Proteobacteria	Deltaproteobacteria	Desulfuromonadales	Desulfuromonadaceae	Desulfuromusa	0	0.000422654	0	0	0	0	0	5.25045e-05
Otu1477	Bacteria	Proteobacteria	Deltaproteobacteria	unclassified	unclassified	unclassified	0	0	0	0	0	0	0	0
Otu1478	Bacteria	Atribacteria	Atribacteria_cl	Atribacteria_or	Atribacteria_fa	Atribacteria_ge	0	0	0	0	0	0	0.000316556	5.25045e-05
Otu1479	Bacteria	unclassified	unclassified	unclassified	unclassified	unclassified	0	0	0	0	0	0	0	0
Otu1480	Bacteria	unclassified	unclassified	unclassified	unclassified	unclassified	0	0	0	0	0	0	0	0
Otu1481	Bacteria	unclassified	unclassified	unclassified	unclassified	unclassified	0	0	0	0	0	0	0	0
Otu1482	Bacteria	unclassified	unclassified	unclassified	unclassified	unclassified	0	0	0	0	0	0	0	0
Otu1483	Bacteria	Nitrospirae	Nitrospira	Nitrospirales	Nitrospiraceae	uncultured	0	0	0	0	0	0	0	0
Otu1484	Bacteria	unclassified	unclassified	unclassified	unclassified	unclassified	0	0	0	0	0	0	0	0
Otu1485	Bacteria	Planctomycetes	Phycisphaerae	CCM11a	CCM11a_fa	CCM11a_ge	0	0	0	0	0	0	0.000316556	5.25045e-05
Otu1486	Bacteria	Cloacimonetes	MSBL8	MSBL8_or	MSBL8_fa	MSBL8_ge	0	0	0	0	0	0	0.000316556	5.25045e-05
Otu1487	Bacteria	Planctomycetes	Phycisphaerae	unclassified	unclassified	unclassified	0	0	0	0	0	0	0.000316556	5.25045e-05
Otu1488	Bacteria	Elusimicrobia	Elusimicrobia	2024-04-29	4-29_fa	4-29_ge	0	0	0	0	0	0	0	0
Otu1489	Bacteria	Chloroflexi	Ardenticatenia	uncultured	uncultured_fa	uncultured_ge	0	0	0	0	0	0	0	0
Otu1490	Bacteria	unclassified	unclassified	unclassified	unclassified	unclassified	0	0	0	0.00033456	0	0	0	5.25045e-05
Otu1491	Bacteria	Firmicutes	Bacilli	Bacillales	Staphylococcaceae	Salinicoccus	0	0	0	0	0.000372578	0	0	5.25045e-05
Otu1492	Bacteria	Aerophobetes	Aerophobetes_cl	Aerophobetes_or	Aerophobetes_fa	Aerophobetes_ge	0	0	0	0	0	0	0	0
Otu1493	Bacteria	Chloroflexi	Dehalococcoidia	GIF9	GIF9_fa	GIF9_ge	0	0	0	0	0	0	0.000316556	5.25045e-05
Otu1494	Bacteria	unclassified	unclassified	unclassified	unclassified	unclassified	0.000449843	0	0	0	0	0	0	5.25045e-05
Otu1495	Bacteria	Actinobacteria	OPB41	OPB41_or	OPB41_fa	OPB41_ge	0	0.000422654	0	0	0	0	0	5.25045e-05
Otu1496	Bacteria	Omnitrophica	Omnitrophica_cl	Omnitrophica_or	Omnitrophica_fa	Omnitrophica_ge	0	0.000422654	0	0	0	0	0	5.25045e-05
Otu1497	Bacteria	Bacteroidetes	Cytophagia	Cytophagales	Cytophagaceae	Pontibacter	0	0	0	0	0	0	0.000316556	5.25045e-05
Otu1498	Bacteria	Proteobacteria	Deltaproteobacteria	Myxococcales	BIrii41	BIrii41_ge	0	0	0	0.00033456	0	0	0	5.25045e-05
Otu1499	Bacteria	Planctomycetes	Planctomycetacia	Planctomycetales	Planctomycetaceae	Candidatus_Anammoximicrobium	0	0	0	0	0	0	0.000316556	5.25045e-05
Otu1500	Bacteria	Proteobacteria	Deltaproteobacteria	Desulfarculales	Desulfarculaceae	Desulfatiglans	0	0.000422654	0	0	0	0	0	5.25045e-05
Otu1501	Bacteria	Proteobacteria	Gammaproteobacteria	Chromatiales	Chromatiaceae	Thiohalobacter	0	0	0	0	0	0	0	0
Otu1502	Bacteria	unclassified	unclassified	unclassified	unclassified	unclassified	0	0	0	0	0	0	0	0
Otu1503	Bacteria	Proteobacteria	Gammaproteobacteria	Chromatiales	unclassified	unclassified	0	0	0	0	0	0	0	0
Otu1504	Bacteria	Proteobacteria	unclassified	unclassified	unclassified	unclassified	0	0	0	0	0	0	0	0
Otu1505	Bacteria	Parcubacteria	unclassified	unclassified	unclassified	unclassified	0	0	0	0	0	0	0	0
Otu1506	Bacteria	WS2	WS2_cl	WS2_or	WS2_fa	WS2_ge	0	0.000422654	0	0	0	0	0	5.25045e-05
Otu1507	Bacteria	Proteobacteria	Gammaproteobacteria	Gammaproteobacteria_Incertae_Sedis	Unknown_Family	Thiohalorhabdus	0	0	0	0	0	0	0	0
Otu1508	Bacteria	Deferribacteres	Deferribacteres	Deferribacterales	Deferribacteraceae	Flexistipes	0	0	0	0	0	0	0	0
Otu1509	Bacteria	Parcubacteria	Parcubacteria_cl	Parcubacteria_or	Parcubacteria_fa	Parcubacteria_ge	0	0	0	0	0	0	0	0
Otu1510	Bacteria	Bacteroidetes	Bacteroidia	Bacteroidales	Rikenellaceae	Blvii28_wastewater-sludge_group	0	0.000422654	0	0	0	0	0	5.25045e-05
Otu1511	Bacteria	Firmicutes	unclassified	unclassified	unclassified	unclassified	0	0.000422654	0	0	0	0	0	5.25045e-05
Otu1512	Bacteria	Proteobacteria	Deltaproteobacteria	Desulfuromonadales	Desulfuromonadaceae	Desulfuromonas	0	0	0	0	0	0	0	0
Otu1513	Bacteria	Proteobacteria	Gammaproteobacteria	Gammaproteobacteria_Incertae_Sedis	Unknown_Family	Thiohalorhabdus	0	0	0	0	0	0	0	0
Otu1514	Bacteria	Proteobacteria	Deltaproteobacteria	Desulfobacterales	Desulfobacteraceae	Desulfatitalea	0	0	0	0	0.000372578	0	0	5.25045e-05
Otu1515	Bacteria	unclassified	unclassified	unclassified	unclassified	unclassified	0	0	0	0	0	0	0	0
Otu1516	Bacteria	unclassified	unclassified	unclassified	unclassified	unclassified	0	0	0	0	0	0	0	0
Otu1517	Bacteria	Chloroflexi	Anaerolineae	Anaerolineales	Anaerolineaceae	uncultured	0	0	0	0	0	0	0	0
Otu1518	Bacteria	unclassified	unclassified	unclassified	unclassified	unclassified	0	0.000422654	0	0	0	0	0	5.25045e-05
Otu1519	Bacteria	Firmicutes	Clostridia	Clostridiales	Lachnospiraceae	unclassified	0	0.000422654	0	0	0	0	0	5.25045e-05
Otu1520	Bacteria	Proteobacteria	Epsilonproteobacteria	Campylobacterales	Helicobacteraceae	Sulfurimonas	0	0	0	0	0	0	0	0
Otu1521	Bacteria	Parcubacteria	unclassified	unclassified	unclassified	unclassified	0	0	0	0.00033456	0	0	0	5.25045e-05
Otu1522	Bacteria	unclassified	unclassified	unclassified	unclassified	unclassified	0	0.000422654	0	0	0	0	0	5.25045e-05
Otu1523	Bacteria	Firmicutes	Clostridia	Clostridiales	Clostridiaceae_2	Alkaliphilus	0	0	0	0.00033456	0	0	0	5.25045e-05
Otu1524	Bacteria	Proteobacteria	Zetaproteobacteria	Mariprofundales	Mariprofundaceae	Mariprofundus	0	0	0	0	0	0	0	0
Otu1525	Bacteria	Firmicutes	Clostridia	Clostridiales	Syntrophomonadaceae	Dethiobacter	0	0	0	0	0	0	0.000316556	5.25045e-05
Otu1526	Bacteria	Chloroflexi	Anaerolineae	Anaerolineales	Anaerolineaceae	uncultured	0	0	0	0	0	0	0	0
Otu1527	Bacteria	Proteobacteria	Alphaproteobacteria	Rhodobacterales	Rhodobacteraceae	unclassified	0	0	0	0	0	0	0	0
Otu1528	Bacteria	Proteobacteria	Deltaproteobacteria	Desulfovibrionales	unclassified	unclassified	0	0	0	0	0	0	0	0
Otu1529	Bacteria	Proteobacteria	Gammaproteobacteria	Gammaproteobacteria_Incertae_Sedis	Unknown_Family	Thiohalorhabdus	0	0	0	0	0	0	0	0
Otu1530	Bacteria	Proteobacteria	Deltaproteobacteria	Desulfuromonadales	Desulfuromonadaceae	Desulfuromusa	0	0	0	0	0	0	0.000316556	5.25045e-05
Otu1531	Bacteria	Proteobacteria	Alphaproteobacteria	Rhodospirillales	Rhodospirillaceae	Skermanella	0	0	0	0	0	0	0.000316556	5.25045e-05
Otu1532	Bacteria	unclassified	unclassified	unclassified	unclassified	unclassified	0	0	0	0	0	0	0	0
Otu1533	Bacteria	Firmicutes	Clostridia	Clostridiales	Syntrophomonadaceae	uncultured	0	0	0	0	0	0	0.000316556	5.25045e-05
Otu1534	Bacteria	Proteobacteria	Deltaproteobacteria	Myxococcales	BIrii41	BIrii41_ge	0	0	0	0	0	0	0.000316556	5.25045e-05
Otu1536	Bacteria	Firmicutes	unclassified	unclassified	unclassified	unclassified	0	0	0	0	0	0	0	0
Otu1537	Bacteria	Parcubacteria	unclassified	unclassified	unclassified	unclassified	0	0	0	0.00033456	0	0	0	5.25045e-05
Otu1538	Bacteria	Chloroflexi	Dehalococcoidia	GIF3	GIF3_fa	GIF3_ge	0	0.000422654	0	0	0	0	0	5.25045e-05
Otu1539	Bacteria	Proteobacteria	Deltaproteobacteria	Desulfarculales	Desulfarculaceae	Desulfatiglans	0	0	0	0	0	0	0.000316556	5.25045e-05
Otu1540	Bacteria	unclassified	unclassified	unclassified	unclassified	unclassified	0	0.000422654	0	0	0	0	0	5.25045e-05
Otu1541	Bacteria	Microgenomates	Candidatus_Woesebacteria	Candidatus_Woesebacteria_or	Candidatus_Woesebacteria_fa	Candidatus_Woesebacteria_ge	0	0.000422654	0	0	0	0	0	5.25045e-05
Otu1543	Bacteria	Firmicutes	Clostridia	Clostridiales	Peptococcaceae	Desulfurispora	0	0	0	0	0	0	0.000316556	5.25045e-05
Otu1544	Bacteria	Proteobacteria	Gammaproteobacteria	unclassified	unclassified	unclassified	0	0	0	0	0	0	0	0
Otu1545	Bacteria	Chloroflexi	Dehalococcoidia	unclassified	unclassified	unclassified	0	0	0	0	0	0	0.000316556	5.25045e-05
Otu1546	Bacteria	Proteobacteria	Gammaproteobacteria	Gammaproteobacteria_Incertae_Sedis	Unknown_Family	Thiohalorhabdus	0	0	0	0	0	0	0	0
Otu1547	Bacteria	Deferribacteres	Deferribacteres	Deferribacterales	Deferribacteraceae	Flexistipes	0	0	0	0	0	0	0	0
Otu1548	Bacteria	Cloacimonetes	MSBL8	MSBL8_or	MSBL8_fa	MSBL8_ge	0	0	0	0	0	0	0.000316556	5.25045e-05
Otu1549	Bacteria	Firmicutes	Clostridia	Clostridiales	Clostridiaceae_2	Anoxynatronum	0	0	0	0	0	0	0	0
Otu1550	Bacteria	Firmicutes	Clostridia	Clostridiales	Syntrophomonadaceae	uncultured	0	0	0	0	0	0	0.000316556	5.25045e-05
Otu1551	Bacteria	Bacteroidetes	Cytophagia	Cytophagales	Cyclobacteriaceae	uncultured	0	0	0	0.00033456	0	0	0	5.25045e-05
Otu1552	Bacteria	Firmicutes	Clostridia	Halanaerobiales	Halobacteroidaceae	Halonatronum	0	0	0	0	0	0.000338983	0	5.25045e-05
Otu1553	Bacteria	Bacteroidetes	Bacteroidia	Bacteroidales	ML635J-40_aquatic_group	ML635J-40_aquatic_group_ge	0	0.000422654	0	0	0	0	0	5.25045e-05
Otu1554	Bacteria	BRC1	BRC1_cl	BRC1_or	BRC1_fa	BRC1_ge	0	0	0	0	0	0	0.000316556	5.25045e-05
Otu1556	Bacteria	Firmicutes	Clostridia	unclassified	unclassified	unclassified	0	0	0	0	0	0	0	0
Otu1557	Bacteria	Bacteroidetes	Bacteroidetes_Incertae_Sedis	Order_III	MAT-CR-P4-C12	MAT-CR-P4-C12_ge	0	0	0	0	0	0	0	0
Otu1558	Bacteria	Deferribacteres	Deferribacteres	Deferribacterales	Deferribacteraceae	Flexistipes	0	0	0	0	0	0	0	0
Otu1559	Bacteria	unclassified	unclassified	unclassified	unclassified	unclassified	0	0	0	0.00033456	0	0	0	5.25045e-05
Otu1560	Bacteria	Spirochaetae	Spirochaetes	Spirochaetales	Spirochaetaceae	Spirochaeta_2	0	0.000422654	0	0	0	0	0	5.25045e-05
Otu1561	Bacteria	Omnitrophica	Omnitrophica_Incertae_Sedis	Unknown_Order	Unknown_Family	Candidatus_Omnitrophus	0	0	0	0	0	0	0.000316556	5.25045e-05
Otu1562	Bacteria	CPR2	CPR2_cl	CPR2_or	CPR2_fa	CPR2_ge	0	0.000422654	0	0	0	0	0	5.25045e-05
Otu1563	Bacteria	Nitrospirae	Nitrospira	Nitrospirales	FW13	FW13_ge	0	0	0	0	0	0	0.000316556	5.25045e-05
Otu1564	Bacteria	Deferribacteres	Deferribacteres	Deferribacterales	Deferribacteraceae	Flexistipes	0	0	0	0	0	0	0	0
Otu1565	Bacteria	unclassified	unclassified	unclassified	unclassified	unclassified	0	0	0	0.00033456	0	0	0	5.25045e-05
Otu1566	Bacteria	Proteobacteria	Deltaproteobacteria	Sva0485	Sva0485_fa	Sva0485_ge	0	0	0	0	0	0	0.000316556	5.25045e-05
Otu1568	Bacteria	Spirochaetae	Spirochaetes	Spirochaetales	Spirochaetaceae	Spirochaeta_2	0	0	0	0	0	0	0.000316556	5.25045e-05
Otu1569	Bacteria	Spirochaetae	Spirochaetes	Spirochaetales	Spirochaetaceae	Spirochaeta_2	0	0.000422654	0	0	0	0	0	5.25045e-05
Otu1570	Bacteria	unclassified	unclassified	unclassified	unclassified	unclassified	0	0	0	0	0	0	0.000316556	5.25045e-05
Otu1571	Bacteria	Proteobacteria	Gammaproteobacteria	Gammaproteobacteria_Incertae_Sedis	Unknown_Family	Thiohalorhabdus	0	0	0	0	0	0	0	0
Otu1572	Bacteria	Actinobacteria	Nitriliruptoria	Nitriliruptorales	Nitriliruptoraceae	Nitriliruptoraceae_ge	0	0	0	0	0	0	0.000316556	5.25045e-05
Otu1574	Bacteria	CPR2	CPR2_cl	CPR2_or	CPR2_fa	CPR2_ge	0	0	0	0.00033456	0	0	0	5.25045e-05
Otu1575	Bacteria	Proteobacteria	Gammaproteobacteria	Gammaproteobacteria_Incertae_Sedis	Unknown_Family	Thiohalorhabdus	0	0	0	0	0	0	0	0
Otu1576	Bacteria	Spirochaetae	Spirochaetes	Spirochaetales	Spirochaetaceae	Spirochaeta_2	0	0	0	0	0	0	0.000316556	5.25045e-05
Otu1577	Bacteria	Proteobacteria	Deltaproteobacteria	NB1-j	NB1-j_fa	NB1-j_ge	0	0	0	0	0	0	0.000316556	5.25045e-05
Otu1578	Bacteria	Proteobacteria	Gammaproteobacteria	Gammaproteobacteria_Incertae_Sedis	Unknown_Family	Thiohalorhabdus	0	0	0	0	0	0	0	0
Otu1579	Bacteria	Proteobacteria	Gammaproteobacteria	Gammaproteobacteria_Incertae_Sedis	Unknown_Family	Thiohalorhabdus	0	0	0	0	0	0	0	0
Otu1580	Bacteria	Proteobacteria	Gammaproteobacteria	Gammaproteobacteria_Incertae_Sedis	Unknown_Family	Thiohalorhabdus	0	0	0	0	0	0	0	0
Otu1581	Bacteria	Bacteroidetes	Bacteroidia	Bacteroidia_Incertae_Sedis	Draconibacteriaceae	unclassified	0	0.000422654	0	0	0	0	0	5.25045e-05
Otu1582	Bacteria	Firmicutes	Clostridia	Clostridiales	Syntrophomonadaceae	uncultured	0	0	0	0	0.000372578	0	0	5.25045e-05
Otu1583	Bacteria	Chloroflexi	Dehalococcoidia	MSBL5	MSBL5_fa	MSBL5_ge	0	0.000422654	0	0	0	0	0	5.25045e-05
Otu1584	Bacteria	Proteobacteria	Deltaproteobacteria	Bdellovibrionales	Bacteriovoracaceae	Deferrisoma	0	0	0	0	0	0	0.000316556	5.25045e-05
Otu1585	Bacteria	Proteobacteria	Gammaproteobacteria	Chromatiales	Ectothiorhodospiraceae	Arhodomonas	0	0	0	0	0	0	0	0
Otu1586	Bacteria	unclassified	unclassified	unclassified	unclassified	unclassified	0	0	0	0	0	0	0	0
Otu1587	Bacteria	CPR2	CPR2_cl	CPR2_or	CPR2_fa	CPR2_ge	0	0	0	0	0	0.000338983	0	5.25045e-05
Otu1588	Bacteria	Proteobacteria	Gammaproteobacteria	Gammaproteobacteria_Incertae_Sedis	Unknown_Family	Thiohalorhabdus	0	0	0	0	0	0	0	0
Otu1589	Bacteria	Proteobacteria	Gammaproteobacteria	Gammaproteobacteria_Incertae_Sedis	Unknown_Family	Thiohalorhabdus	0	0	0	0	0	0	0	0
Otu1591	Bacteria	Deferribacteres	Deferribacteres	Deferribacterales	Deferribacteraceae	Flexistipes	0	0	0	0	0	0	0	0
Otu1592	Bacteria	unclassified	unclassified	unclassified	unclassified	unclassified	0.000449843	0	0	0	0	0	0	5.25045e-05
Otu1593	Bacteria	Firmicutes	Clostridia	Clostridiales	Peptostreptococcaceae	Paraclostridium	0	0	0	0	0	0.000338983	0	5.25045e-05
Otu1594	Bacteria	Spirochaetae	Spirochaetes	Spirochaetales	Spirochaetaceae	unclassified	0	0.000422654	0	0	0	0	0	5.25045e-05
Otu1595	Bacteria	Deferribacteres	Deferribacteres	Deferribacterales	Deferribacteraceae	Flexistipes	0	0	0	0	0	0	0	0
Otu1596	Bacteria	Proteobacteria	Deltaproteobacteria	unclassified	unclassified	unclassified	0	0	0	0	0	0	0	0
Otu1597	Bacteria	Cloacimonetes	MSBL8	MSBL8_or	MSBL8_fa	MSBL8_ge	0	0	0	0	0	0	0.000316556	5.25045e-05
Otu1598	Bacteria	Atribacteria	Atribacteria_cl	Atribacteria_or	Atribacteria_fa	Atribacteria_ge	0	0	0	0	0	0	0	0
Otu1599	Bacteria	unclassified	unclassified	unclassified	unclassified	unclassified	0	0	0	0	0	0	0	0
Otu1600	Bacteria	Bacteroidetes	Sphingobacteriia	Sphingobacteriales	Saprospiraceae	uncultured	0.000449843	0	0	0	0	0	0	5.25045e-05
Otu1601	Bacteria	Microgenomates	Candidatus_Woesebacteria	Candidatus_Woesebacteria_or	Candidatus_Woesebacteria_fa	Candidatus_Woesebacteria_ge	0	0	0	0	0	0	0	0
Otu1602	Bacteria	Chloroflexi	Caldilineae	Caldilineales	Caldilineaceae	uncultured	0.000449843	0	0	0	0	0	0	5.25045e-05
Otu1603	Bacteria	Microgenomates	Candidatus_Woesebacteria	Candidatus_Woesebacteria_or	Candidatus_Woesebacteria_fa	Candidatus_Woesebacteria_ge	0	0	0	0	0.000372578	0	0	5.25045e-05
Otu1604	Bacteria	Chloroflexi	Dehalococcoidia	GIF9	GIF9_fa	GIF9_ge	0.000449843	0	0	0	0	0	0	5.25045e-05
Otu1605	Bacteria	Microgenomates	Candidatus_Woesebacteria	Candidatus_Woesebacteria_or	Candidatus_Woesebacteria_fa	Candidatus_Woesebacteria_ge	0	0	0	0	0	0	0	0
Otu1606	Bacteria	Chloroflexi	Anaerolineae	Anaerolineales	Anaerolineaceae	uncultured	0	0	0	0	0	0	0	0
Otu1607	Bacteria	Gemmatimonadetes	PAUC43f_marine_benthic_group	PAUC43f_marine_benthic_group_or	PAUC43f_marine_benthic_group_fa	PAUC43f_marine_benthic_group_ge	0	0	0	0	0	0	0	0
Otu1608	Bacteria	unclassified	unclassified	unclassified	unclassified	unclassified	0	0	0	0	0	0	0	0
Otu1609	Bacteria	Deferribacteres	Deferribacteres	Deferribacterales	Deferribacteraceae	Flexistipes	0	0	0	0	0	0	0	0
Otu1610	Bacteria	Bacteroidetes	Flavobacteriia	Flavobacteriales	Flavobacteriaceae	Psychroflexus	0.000449843	0	0	0	0	0	0	5.25045e-05
Otu1611	Bacteria	Parcubacteria	Parcubacteria_cl	Parcubacteria_or	Parcubacteria_fa	Parcubacteria_ge	0	0	0	0	0	0	0	0
Otu1612	Bacteria	unclassified	unclassified	unclassified	unclassified	unclassified	0	0	0	0	0	0	0	0
Otu1613	Bacteria	Microgenomates	Candidatus_Woesebacteria	Candidatus_Woesebacteria_or	Candidatus_Woesebacteria_fa	Candidatus_Woesebacteria_ge	0	0	0	0	0	0	0	0
Otu1614	Bacteria	Chloroflexi	Anaerolineae	Anaerolineales	Anaerolineaceae	uncultured	0	0	0	0	0	0	0	0
Otu1615	Bacteria	Proteobacteria	Gammaproteobacteria	Legionellales	Coxiellaceae	Coxiella	0	0	0.000373832	0	0	0	0	5.25045e-05
Otu1616	Bacteria	Planctomycetes	Phycisphaerae	Phycisphaerales	unclassified	unclassified	0	0	0	0	0	0	0	0
Otu1617	Bacteria	Proteobacteria	Deltaproteobacteria	Desulfobacterales	Desulfobacteraceae	Desulfosalsimonas	0	0	0	0	0	0	0	0
Otu1618	Bacteria	Bacteroidetes	Bacteroidia	Bacteroidales	ML635J-40_aquatic_group	ML635J-40_aquatic_group_ge	0	0	0	0	0.000372578	0	0	5.25045e-05
Otu1619	Bacteria	unclassified	unclassified	unclassified	unclassified	unclassified	0.000449843	0	0	0	0	0	0	5.25045e-05
Otu1620	Bacteria	Parcubacteria	unclassified	unclassified	unclassified	unclassified	0	0	0	0	0.000372578	0	0	5.25045e-05
Otu1621	Bacteria	unclassified	unclassified	unclassified	unclassified	unclassified	0	0	0	0	0	0	0	0
Otu1622	Bacteria	Planctomycetes	Pla3_lineage	Pla3_lineage_or	Pla3_lineage_fa	Pla3_lineage_ge	0	0	0	0	0	0	0	0
Otu1623	Bacteria	Parcubacteria	unclassified	unclassified	unclassified	unclassified	0	0	0	0	0	0	0	0
Otu1624	Bacteria	Parcubacteria	unclassified	unclassified	unclassified	unclassified	0	0	0.000373832	0	0	0	0	5.25045e-05
Otu1625	Bacteria	Candidatus_Berkelbacteria	Candidatus_Berkelbacteria_cl	Candidatus_Berkelbacteria_or	Candidatus_Berkelbacteria_fa	Candidatus_Berkelbacteria_ge	0	0	0	0	0	0	0	0
Otu1626	Bacteria	Acetothermia	Acetothermia_cl	Acetothermia_or	Acetothermia_fa	Acetothermia_ge	0	0	0	0	0	0	0	0
Otu1627	Bacteria	Firmicutes	Clostridia	Halanaerobiales	Halanaerobiaceae	Halanaerobium	0	0	0	0	0	0	0	0
Otu1628	Bacteria	Bacteroidetes	Bacteroidia	Bacteroidales	Marinilabiaceae	uncultured	0	0	0	0	0	0	0	0
Otu1629	Bacteria	Firmicutes	unclassified	unclassified	unclassified	unclassified	0	0	0	0	0	0	0	0
Otu1630	Bacteria	unclassified	unclassified	unclassified	unclassified	unclassified	0	0	0	0	0	0	0	0
Otu1631	Bacteria	Chloroflexi	Dehalococcoidia	GIF3	GIF3_fa	GIF3_ge	0	0	0	0	0	0	0	0
Otu1632	Bacteria	Proteobacteria	Deltaproteobacteria	Syntrophobacterales	Syntrophobacteraceae	Desulforhabdus	0	0	0	0	0.000372578	0	0	5.25045e-05
Otu1633	Bacteria	unclassified	unclassified	unclassified	unclassified	unclassified	0	0	0	0	0	0	0	0
Otu1634	Bacteria	Chloroflexi	Anaerolineae	Anaerolineales	Anaerolineaceae	uncultured	0	0	0	0	0	0	0	0
Otu1635	Bacteria	Proteobacteria	Gammaproteobacteria	Chromatiales	Chromatiaceae	Thiohalobacter	0	0	0	0	0	0	0	0
Otu1636	Bacteria	Proteobacteria	Deltaproteobacteria	Desulfarculales	Desulfarculaceae	Desulfatiglans	0	0	0	0	0	0	0	0
Otu1637	Bacteria	Proteobacteria	Deltaproteobacteria	Myxococcales	VHS-B4-70	VHS-B4-70_ge	0	0	0	0	0	0	0	0
Otu1638	Bacteria	Spirochaetae	Spirochaetes	Spirochaetales	Spirochaetaceae	Spirochaeta_2	0	0	0	0	0.000372578	0	0	5.25045e-05
Otu1639	Bacteria	Spirochaetae	Spirochaetes	Spirochaetales	Spirochaetaceae	Spirochaeta_2	0	0	0	0	0	0	0	0
Otu1640	Bacteria	Actinobacteria	Coriobacteriia	Coriobacteriales	Coriobacteriaceae	uncultured	0.000449843	0	0	0	0	0	0	5.25045e-05
Otu1641	Bacteria	Acetothermia	Acetothermia_cl	Acetothermia_or	Acetothermia_fa	Acetothermia_ge	0	0	0	0	0	0	0	0
Otu1642	Bacteria	Parcubacteria	Candidatus_Falkowbacteria	Candidatus_Falkowbacteria_or	Candidatus_Falkowbacteria_fa	Candidatus_Falkowbacteria_ge	0	0	0.000373832	0	0	0	0	5.25045e-05
Otu1643	Bacteria	Proteobacteria	Gammaproteobacteria	unclassified	unclassified	unclassified	0	0	0.000373832	0	0	0	0	5.25045e-05
Otu1644	Bacteria	Chloroflexi	Dehalococcoidia	GIF3	GIF3_fa	GIF3_ge	0	0	0	0	0	0	0	0
Otu1645	Bacteria	Planctomycetes	Phycisphaerae	ODP1230B30.09	ODP1230B30.09_fa	ODP1230B30.09_ge	0	0	0	0	0	0	0	0
Otu1646	Bacteria	unclassified	unclassified	unclassified	unclassified	unclassified	0	0	0	0	0	0	0	0
Otu1647	Bacteria	Planctomycetes	Phycisphaerae	unclassified	unclassified	unclassified	0	0	0	0	0	0	0	0
Otu1648	Bacteria	unclassified	unclassified	unclassified	unclassified	unclassified	0	0	0	0	0	0	0	0
Otu1649	Bacteria	Chloroflexi	Anaerolineae	Anaerolineales	Anaerolineaceae	uncultured	0	0	0	0	0	0	0	0
Otu1650	Bacteria	Proteobacteria	Gammaproteobacteria	unclassified	unclassified	unclassified	0	0	0	0	0	0	0	0
Otu1651	Bacteria	Proteobacteria	Gammaproteobacteria	Pseudomonadales	Pseudomonadaceae	Pseudomonas	0	0	0.000373832	0	0	0	0	5.25045e-05
Otu1652	Bacteria	Planctomycetes	Phycisphaerae	MSBL9	MSBL9_fa	MSBL9_ge	0	0	0	0	0	0	0	0
Otu1654	Bacteria	Actinobacteria	Coriobacteriia	Coriobacteriales	Coriobacteriaceae	uncultured	0	0	0.000373832	0	0	0	0	5.25045e-05
Otu1655	Bacteria	unclassified	unclassified	unclassified	unclassified	unclassified	0	0	0	0	0	0	0	0
Otu1656	Bacteria	unclassified	unclassified	unclassified	unclassified	unclassified	0	0	0	0	0	0	0	0
Otu1657	Bacteria	Firmicutes	Clostridia	unclassified	unclassified	unclassified	0	0	0	0	0	0.000338983	0	5.25045e-05
Otu1658	Bacteria	unclassified	unclassified	unclassified	unclassified	unclassified	0	0	0	0	0	0	0	0
Otu1659	Bacteria	Bacteroidetes	Bacteroidia	Bacteroidales	Rikenellaceae	Blvii28_wastewater-sludge_group	0	0	0	0	0.000372578	0	0	5.25045e-05
Otu1660	Bacteria	Firmicutes	Clostridia	Clostridiales	Ruminococcaceae	unclassified	0	0	0.000373832	0	0	0	0	5.25045e-05
Otu1662	Bacteria	unclassified	unclassified	unclassified	unclassified	unclassified	0	0	0	0	0	0	0	0
Otu1663	Bacteria	Proteobacteria	unclassified	unclassified	unclassified	unclassified	0	0	0	0	0	0	0	0
Otu1664	Bacteria	Bacteroidetes	Bacteroidia	Bacteroidales	unclassified	unclassified	0	0	0	0	0	0	0	0
Otu1665	Bacteria	Planctomycetes	Phycisphaerae	MSBL9	MSBL9_fa	MSBL9_ge	0	0	0	0	0	0	0	0
Otu1666	Bacteria	Planctomycetes	Phycisphaerae	MSBL9	MSBL9_fa	MSBL9_ge	0	0	0	0	0	0	0	0
Otu1667	Bacteria	Parcubacteria	unclassified	unclassified	unclassified	unclassified	0	0	0	0	0	0	0	0
Otu1668	Bacteria	Proteobacteria	Gammaproteobacteria	Methylococcales	unclassified	unclassified	0	0	0	0	0.000372578	0	0	5.25045e-05
Otu1669	Bacteria	Chloroflexi	Dehalococcoidia	unclassified	unclassified	unclassified	0	0	0	0	0	0	0	0
Otu1670	Bacteria	unclassified	unclassified	unclassified	unclassified	unclassified	0	0	0	0	0	0	0	0
Otu1672	Bacteria	Proteobacteria	Alphaproteobacteria	Rhodospirillales	Rhodospirillaceae	Rhodovibrio	0	0	0	0	0	0	0	0
Otu1673	Bacteria	Firmicutes	Clostridia	Clostridiales	Syntrophomonadaceae	uncultured	0	0	0.000373832	0	0	0	0	5.25045e-05
Otu1674	Bacteria	RBG-1_Zixibacteria	RBG-1_Zixibacteria_cl	RBG-1_Zixibacteria_or	RBG-1_Zixibacteria_fa	RBG-1_Zixibacteria_ge	0	0	0	0	0	0	0	0
Otu1675	Bacteria	Proteobacteria	Gammaproteobacteria	Oceanospirillales	Halomonadaceae	Halomonas	0	0	0	0	0.000372578	0	0	5.25045e-05
Otu1676	Bacteria	Proteobacteria	Deltaproteobacteria	Desulfuromonadales	Geobacteraceae	Geothermobacter	0	0	0	0	0	0	0	0
Otu1677	Bacteria	Proteobacteria	Deltaproteobacteria	Syntrophobacterales	Syntrophaceae	Smithella	0	0	0.000373832	0	0	0	0	5.25045e-05
Otu1678	Bacteria	Firmicutes	Clostridia	Clostridiales	Lachnospiraceae	unclassified	0	0	0	0	0	0	0	0
Otu1679	Bacteria	Proteobacteria	Deltaproteobacteria	Desulfarculales	Desulfarculaceae	Desulfatiglans	0	0	0	0	0	0	0	0
Otu1680	Bacteria	Bacteroidetes	Bacteroidia	Bacteroidia_Incertae_Sedis	Draconibacteriaceae	unclassified	0	0	0	0	0.000372578	0	0	5.25045e-05
Otu1681	Bacteria	Bacteroidetes	Flavobacteriia	Flavobacteriales	Flavobacteriaceae	Flavobacterium	0	0	0.000373832	0	0	0	0	5.25045e-05
Otu1682	Bacteria	Planctomycetes	Planctomycetacia	Planctomycetales	Planctomycetaceae	unclassified	0	0	0.000373832	0	0	0	0	5.25045e-05
Otu1683	Bacteria	Acetothermia	Acetothermia_cl	Acetothermia_or	Acetothermia_fa	Acetothermia_ge	0	0	0	0	0	0	0	0
Otu1684	Bacteria	Microgenomates	Candidatus_Woesebacteria	Candidatus_Woesebacteria_or	Candidatus_Woesebacteria_fa	Candidatus_Woesebacteria_ge	0	0	0	0	0	0.000338983	0	5.25045e-05
Otu1685	Bacteria	Proteobacteria	Gammaproteobacteria	unclassified	unclassified	unclassified	0	0	0	0	0	0	0	0
Otu1686	Bacteria	Acetothermia	Acetothermia_cl	Acetothermia_or	Acetothermia_fa	Acetothermia_ge	0	0	0	0	0	0	0	0
Otu1687	Bacteria	Cloacimonetes	MSBL8	MSBL8_or	MSBL8_fa	MSBL8_ge	0.000449843	0	0	0	0	0	0	5.25045e-05
Otu1688	Bacteria	Spirochaetae	Spirochaetes	Spirochaetales	Spirochaetaceae	Spirochaeta_2	0.000449843	0	0	0	0	0	0	5.25045e-05
Otu1689	Bacteria	Spirochaetae	Spirochaetes	Spirochaetales	Spirochaetaceae	Spirochaeta_2	0	0	0	0	0	0	0	0
Otu1690	Bacteria	Actinobacteria	Coriobacteriia	Coriobacteriales	Coriobacteriaceae	uncultured	0	0	0	0	0	0	0	0
Otu1691	Bacteria	Proteobacteria	Deltaproteobacteria	Desulfarculales	Desulfarculaceae	Desulfatiglans	0	0	0.000373832	0	0	0	0	5.25045e-05
Otu1692	Bacteria	Chloroflexi	Anaerolineae	Anaerolineales	Anaerolineaceae	uncultured	0	0	0	0	0	0	0	0
Otu1693	Bacteria	Spirochaetae	Spirochaetes	Spirochaetales	Spirochaetaceae	Spirochaeta_2	0	0	0	0	0	0.000338983	0	5.25045e-05
Otu1694	Bacteria	Parcubacteria	Parcubacteria_Incertae_Sedis	Unknown_Order	Unknown_Family	Candidatus_Paceibacter	0	0	0	0	0	0	0	0
Otu1695	Bacteria	Firmicutes	Clostridia	Clostridiales	Syntrophomonadaceae	unclassified	0	0	0	0	0	0.000338983	0	5.25045e-05
Otu1696	Bacteria	Verrucomicrobia	OPB35_soil_group	unclassified	unclassified	unclassified	0	0	0	0	0	0	0	0
Otu1697	Bacteria	unclassified	unclassified	unclassified	unclassified	unclassified	0	0	0	0	0	0	0	0
Otu1698	Bacteria	Omnitrophica	Omnitrophica_cl	Omnitrophica_or	Omnitrophica_fa	Omnitrophica_ge	0	0	0	0	0	0	0	0
Otu1699	Bacteria	Gemmatimonadetes	BD2-11_terrestrial_group	BD2-11_terrestrial_group_or	BD2-11_terrestrial_group_fa	BD2-11_terrestrial_group_ge	0	0	0	0	0	0	0	0
Otu1700	Bacteria	Acetothermia	Acetothermia_cl	Acetothermia_or	Acetothermia_fa	Acetothermia_ge	0	0	0	0	0	0	0	0
Otu1701	Bacteria	Proteobacteria	Alphaproteobacteria	Rhodobacterales	Rhodobacteraceae	Seohaeicola	0	0	0.000373832	0	0	0	0	5.25045e-05
Otu1702	Bacteria	unclassified	unclassified	unclassified	unclassified	unclassified	0	0	0	0	0	0	0	0
Otu1703	Bacteria	Gracilibacteria	Gracilibacteria_cl	Gracilibacteria_or	Gracilibacteria_fa	Gracilibacteria_ge	0	0	0	0	0	0	0	0
Otu1704	Bacteria	unclassified	unclassified	unclassified	unclassified	unclassified	0	0	0	0	0	0	0	0
Otu1705	Bacteria	Bacteroidetes	Cytophagia	Cytophagales	Cyclobacteriaceae	Mongoliibacter	0.000449843	0	0	0	0	0	0	5.25045e-05
Otu1706	Bacteria	Cloacimonetes	GZKB75	GZKB75_or	GZKB75_fa	GZKB75_ge	0	0	0.000373832	0	0	0	0	5.25045e-05
Otu1707	Bacteria	Omnitrophica	Omnitrophica_cl	Omnitrophica_or	Omnitrophica_fa	Omnitrophica_ge	0	0	0	0	0	0	0	0
Otu1708	Bacteria	Microgenomates	Candidatus_Woesebacteria	Candidatus_Woesebacteria_or	Candidatus_Woesebacteria_fa	Candidatus_Woesebacteria_ge	0.000449843	0	0	0	0	0	0	5.25045e-05
Otu1709	Bacteria	Chloroflexi	Dehalococcoidia	GIF3	GIF3_fa	GIF3_ge	0	0	0	0	0	0	0	0
Otu1710	Bacteria	Spirochaetae	Spirochaetes	Spirochaetales	Spirochaetaceae	Spirochaeta_2	0	0	0	0	0	0.000338983	0	5.25045e-05
Otu1711	Bacteria	unclassified	unclassified	unclassified	unclassified	unclassified	0	0	0	0	0	0	0	0
Otu1712	Bacteria	Planctomycetes	vadinHA49	vadinHA49_or	vadinHA49_fa	vadinHA49_ge	0	0	0	0	0	0	0	0
Otu1713	Bacteria	Firmicutes	Clostridia	Clostridiales	Ruminococcaceae	unclassified	0	0	0.000373832	0	0	0	0	5.25045e-05
Otu1714	Bacteria	Parcubacteria	unclassified	unclassified	unclassified	unclassified	0	0	0	0	0	0	0	0
Otu1715	Bacteria	Omnitrophica	Omnitrophica_cl	Omnitrophica_or	Omnitrophica_fa	Omnitrophica_ge	0	0	0	0	0	0	0	0
Otu1716	Bacteria	Proteobacteria	Deltaproteobacteria	Desulfarculales	Desulfarculaceae	Desulfatiglans	0	0	0	0	0	0	0	0
Otu1717	Bacteria	Planctomycetes	Phycisphaerae	unclassified	unclassified	unclassified	0	0	0	0	0	0	0	0
Otu1718	Bacteria	Proteobacteria	Deltaproteobacteria	Bradymonadales	unclassified	unclassified	0.000449843	0	0	0	0	0	0	5.25045e-05
Otu1719	Bacteria	Actinobacteria	Nitriliruptoria	Nitriliruptorales	Nitriliruptoraceae	Nitriliruptoraceae_ge	0	0	0	0	0	0	0	0
Otu1720	Bacteria	Verrucomicrobia	Verrucomicrobiae	Verrucomicrobiales	Verrucomicrobiaceae	uncultured	0	0	0.000373832	0	0	0	0	5.25045e-05
Otu1721	Bacteria	Planctomycetes	Phycisphaerae	MSBL9	MSBL9_fa	MSBL9_ge	0	0	0	0	0	0	0	0
Otu1722	Bacteria	Proteobacteria	Alphaproteobacteria	Iodidimonadales	Iodidimonadaceae	Iodidimonas	0	0	0	0	0	0	0	0
Otu1723	Bacteria	Proteobacteria	Gammaproteobacteria	Chromatiales	Ectothiorhodospiraceae	uncultured	0	0	0	0	0	0	0	0
Otu1724	Bacteria	Proteobacteria	Deltaproteobacteria	Desulfarculales	Desulfarculaceae	Desulfatiglans	0	0	0	0	0	0	0	0
Otu1725	Bacteria	unclassified	unclassified	unclassified	unclassified	unclassified	0	0	0	0	0	0	0	0
Otu1726	Bacteria	unclassified	unclassified	unclassified	unclassified	unclassified	0	0	0	0	0	0	0	0
Otu1727	Bacteria	unclassified	unclassified	unclassified	unclassified	unclassified	0	0	0	0	0	0	0	0
Otu1728	Bacteria	Parcubacteria	unclassified	unclassified	unclassified	unclassified	0	0	0	0	0.000372578	0	0	5.25045e-05
Otu1729	Bacteria	Proteobacteria	Gammaproteobacteria	Gammaproteobacteria_Incertae_Sedis	Unknown_Family	Alkalimonas	0	0	0.000373832	0	0	0	0	5.25045e-05
Otu1730	Bacteria	Chloroflexi	Anaerolineae	Anaerolineales	Anaerolineaceae	uncultured	0	0	0	0	0	0	0	0
Otu1732	Bacteria	Proteobacteria	Gammaproteobacteria	unclassified	unclassified	unclassified	0	0	0	0	0	0	0	0
Otu1733	Bacteria	Proteobacteria	Betaproteobacteria	Burkholderiales	Burkholderiaceae	Burkholderia-Paraburkholderia	0	0	0	0	0	0	0	0
Otu1734	Bacteria	Chloroflexi	Anaerolineae	Anaerolineales	Anaerolineaceae	uncultured	0	0	0	0	0	0	0	0
Otu1735	Bacteria	Parcubacteria	unclassified	unclassified	unclassified	unclassified	0	0	0	0	0	0.000338983	0	5.25045e-05
Otu1736	Bacteria	unclassified	unclassified	unclassified	unclassified	unclassified	0	0	0	0	0	0	0	0
Otu1737	Bacteria	Cloacimonetes	MSBL8	MSBL8_or	MSBL8_fa	MSBL8_ge	0	0	0.000373832	0	0	0	0	5.25045e-05
Otu1738	Bacteria	Chloroflexi	Thermomicrobia	JG30-KF-CM45	JG30-KF-CM45_fa	JG30-KF-CM45_ge	0	0	0	0	0	0	0	0
Otu1739	Bacteria	Firmicutes	Clostridia	Halanaerobiales	ODP1230B8.23	ODP1230B8.23_ge	0	0	0	0	0	0	0	0
Otu1740	Bacteria	Bacteroidetes	Sphingobacteriia	Sphingobacteriales	Sphingobacteriaceae	Sphingobacterium	0	0	0	0	0	0	0	0
Otu1741	Bacteria	unclassified	unclassified	unclassified	unclassified	unclassified	0.000449843	0	0	0	0	0	0	5.25045e-05
Otu1742	Bacteria	Actinobacteria	Actinobacteria	Micrococcales	Micrococcaceae	Arthrobacter	0	0	0	0	0	0	0	0
Otu1743	Bacteria	Proteobacteria	Deltaproteobacteria	unclassified	unclassified	unclassified	0	0	0.000373832	0	0	0	0	5.25045e-05
Otu1744	Bacteria	Proteobacteria	Gammaproteobacteria	Chromatiales	Chromatiaceae	Rheinheimera	0	0	0	0	0	0	0	0
Otu1746	Bacteria	Spirochaetae	Spirochaetes	Spirochaetales	Spirochaetaceae	Spirochaeta_2	0	0	0.000373832	0	0	0	0	5.25045e-05
Otu1747	Bacteria	Proteobacteria	Gammaproteobacteria	Gammaproteobacteria_Incertae_Sedis	Unknown_Family	Thiohalorhabdus	0	0	0	0	0	0	0	0
Otu1748	Bacteria	Gracilibacteria	Gracilibacteria_cl	Gracilibacteria_or	Gracilibacteria_fa	Gracilibacteria_ge	0	0	0.000373832	0	0	0	0	5.25045e-05
Otu1749	Bacteria	Firmicutes	Clostridia	Clostridiales	Syntrophomonadaceae	uncultured	0	0	0.000373832	0	0	0	0	5.25045e-05
Otu1750	Bacteria	Actinobacteria	Actinobacteria	Micrococcales	Brevibacteriaceae	Brevibacterium	0	0	0	0	0	0	0	0
Otu1751	Bacteria	Proteobacteria	Alphaproteobacteria	Rhizobiales	Methylobacteriaceae	Methylobacterium	0	0	0	0	0	0	0	0
Otu1752	Bacteria	Chloroflexi	Dehalococcoidia	MSBL5	MSBL5_fa	MSBL5_ge	0	0	0	0	0	0	0	0
Otu1753	Bacteria	Firmicutes	Clostridia	Clostridiales	Clostridiaceae_2	Anoxynatronum	0	0	0.000373832	0	0	0	0	5.25045e-05
Otu1754	Bacteria	unclassified	unclassified	unclassified	unclassified	unclassified	0	0	0	0	0.000372578	0	0	5.25045e-05
Otu1755	Bacteria	unclassified	unclassified	unclassified	unclassified	unclassified	0.000449843	0	0	0	0	0	0	5.25045e-05
Otu1756	Bacteria	Bacteroidetes	Bacteroidia	Bacteroidia_Incertae_Sedis	Draconibacteriaceae	unclassified	0	0	0	0	0.000372578	0	0	5.25045e-05
Otu1757	Bacteria	Chloroflexi	Anaerolineae	Anaerolineales	Anaerolineaceae	unclassified	0	0	0	0	0.000372578	0	0	5.25045e-05
Otu1758	Bacteria	Firmicutes	Clostridia	unclassified	unclassified	unclassified	0	0	0	0	0.000372578	0	0	5.25045e-05
Otu1759	Bacteria	Bacteroidetes	Bacteroidia	Bacteroidia_Incertae_Sedis	Draconibacteriaceae	unclassified	0	0	0	0	0.000372578	0	0	5.25045e-05
Otu1760	Bacteria	Chloroflexi	Anaerolineae	Anaerolineales	Anaerolineaceae	uncultured	0	0	0	0	0	0	0	0
Otu1761	Bacteria	unclassified	unclassified	unclassified	unclassified	unclassified	0	0	0	0	0	0	0	0
Otu1762	Bacteria	Acidobacteria	Blastocatellia	Blastocatellales	Blastocatellaceae_Subgroup_4	Pyrinomonas	0	0	0	0	0	0	0	0
Otu1763	Bacteria	Planctomycetes	Phycisphaerae	KCLunmb-38-53	KCLunmb-38-53_fa	KCLunmb-38-53_ge	0	0	0	0	0	0.000338983	0	5.25045e-05
Otu1764	Bacteria	Firmicutes	Clostridia	Clostridiales	Syntrophomonadaceae	Dethiobacter	0	0	0	0	0	0.000338983	0	5.25045e-05
Otu1765	Bacteria	Bacteroidetes	Sphingobacteriia	Sphingobacteriales	Chitinophagaceae	Vibrionimonas	0	0	0	0	0	0	0	0
Otu1766	Bacteria	unclassified	unclassified	unclassified	unclassified	unclassified	0	0	0	0	0	0.000338983	0	5.25045e-05
Otu1767	Bacteria	Actinobacteria	Nitriliruptoria	Euzebyales	Euzebyaceae	uncultured	0	0	0	0	0	0.000338983	0	5.25045e-05
Otu1768	Bacteria	Bacteroidetes	Bacteroidia	Bacteroidales	ML635J-40_aquatic_group	ML635J-40_aquatic_group_ge	0	0	0.000373832	0	0	0	0	5.25045e-05
Otu1769	Bacteria	Bacteroidetes	Bacteroidia	Bacteroidia_Incertae_Sedis	Draconibacteriaceae	unclassified	0	0	0	0	0	0.000338983	0	5.25045e-05
Otu1770	Bacteria	Armatimonadetes	Fimbriimonadia	Fimbriimonadales	Fimbriimonadaceae	Fimbriimonadaceae_ge	0	0	0	0	0	0	0	0
Otu1771	Bacteria	Bacteroidetes	Sphingobacteriia	Sphingobacteriales	Sphingobacteriaceae	Sphingobacterium	0	0	0	0	0	0	0	0
Otu1772	Bacteria	Ignavibacteriae	Ignavibacteria	Ignavibacteriales	PHOS-HE36	PHOS-HE36_ge	0	0	0	0	0	0.000338983	0	5.25045e-05
Otu1773	Bacteria	Actinobacteria	Actinobacteria	Micrococcales	Cellulomonadaceae	Cellulomonas	0	0	0	0	0	0	0	0
Otu1774	Bacteria	Proteobacteria	Deltaproteobacteria	Desulfobacterales	Desulfobacteraceae	unclassified	0	0	0.000373832	0	0	0	0	5.25045e-05
Otu1775	Bacteria	Spirochaetae	Spirochaetes	Spirochaetales	Spirochaetaceae	Spirochaeta_2	0	0	0	0	0	0.000338983	0	5.25045e-05
Otu1776	Bacteria	Proteobacteria	Alphaproteobacteria	Sphingomonadales	Sphingomonadaceae	Sphingomonas	0	0	0	0	0	0	0	0
Otu1777	Bacteria	Parcubacteria	Candidatus_Falkowbacteria	Candidatus_Falkowbacteria_or	Candidatus_Falkowbacteria_fa	Candidatus_Falkowbacteria_ge	0	0	0	0	0	0	0	0
Otu1778	Bacteria	Spirochaetae	Spirochaetes	Spirochaetales	Spirochaetaceae	Alkalispirochaeta	0	0	0.000373832	0	0	0	0	5.25045e-05
Otu1779	Bacteria	Actinobacteria	Acidimicrobiia	Acidimicrobiales	unclassified	unclassified	0	0	0	0	0	0.000338983	0	5.25045e-05
Otu1780	Bacteria	Proteobacteria	Betaproteobacteria	Burkholderiales	Comamonadaceae	Acidovorax	0	0	0	0	0	0	0	0
Otu1781	Bacteria	Acidobacteria	Solibacteres	Solibacterales	Solibacteraceae_Subgroup_3	unclassified	0	0	0	0	0	0.000338983	0	5.25045e-05
Otu1782	Bacteria	unclassified	unclassified	unclassified	unclassified	unclassified	0	0	0.000373832	0	0	0	0	5.25045e-05
Otu1783	Bacteria	Proteobacteria	Betaproteobacteria	Burkholderiales	Comamonadaceae	Leptothrix	0	0	0	0	0	0	0	0
Otu1784	Bacteria	Actinobacteria	Actinobacteria	Corynebacteriales	Nocardiaceae	Gordonia	0	0	0	0	0	0	0	0
Otu1785	Bacteria	Ignavibacteriae	Ignavibacteria	Ignavibacteriales	BSN166	BSN166_ge	0	0	0	0	0	0.000338983	0	5.25045e-05
Otu1786	Bacteria	Chloroflexi	Anaerolineae	Anaerolineales	Anaerolineaceae	uncultured	0	0	0	0	0	0	0	0
Otu1787	Bacteria	unclassified	unclassified	unclassified	unclassified	unclassified	0	0	0	0	0	0	0	0
Otu1788	Bacteria	Proteobacteria	Betaproteobacteria	Burkholderiales	Comamonadaceae	Delftia	0	0	0	0	0	0	0	0
Otu1789	Bacteria	CPR2	CPR2_cl	CPR2_or	CPR2_fa	CPR2_ge	0	0	0	0	0	0.000338983	0	5.25045e-05
Otu1790	Bacteria	Proteobacteria	Gammaproteobacteria	Chromatiales	Ectothiorhodospiraceae	Arhodomonas	0	0	0	0	0	0	0	0
Otu1791	Bacteria	Proteobacteria	Betaproteobacteria	Burkholderiales	Burkholderiaceae	Cupriavidus	0	0	0	0	0	0	0	0
Otu1792	Bacteria	CPR2	CPR2_cl	CPR2_or	CPR2_fa	CPR2_ge	0	0	0	0	0.000372578	0	0	5.25045e-05
Otu1793	Bacteria	Bacteroidetes	Cytophagia	Cytophagales	Cyclobacteriaceae	Indibacter	0	0	0.000373832	0	0	0	0	5.25045e-05
Otu1794	Bacteria	unclassified	unclassified	unclassified	unclassified	unclassified	0	0	0	0	0	0	0	0
Otu1795	Bacteria	unclassified	unclassified	unclassified	unclassified	unclassified	0	0	0	0	0	0	0	0
Otu1796	Bacteria	Firmicutes	Clostridia	Halanaerobiales	Halanaerobiaceae	Halanaerobium	0	0	0	0	0	0	0	0
Otu1797	Bacteria	unclassified	unclassified	unclassified	unclassified	unclassified	0	0	0	0	0	0	0	0
Otu1798	Bacteria	Planctomycetes	Phycisphaerae	MSBL9	MSBL9_fa	MSBL9_ge	0	0	0	0	0	0	0	0
Otu1799	Bacteria	Firmicutes	Clostridia	Halanaerobiales	Halanaerobiaceae	Halanaerobium	0	0	0	0	0	0	0	0
Otu1800	Bacteria	Parcubacteria	unclassified	unclassified	unclassified	unclassified	0	0	0	0	0	0	0	0
Otu1801	Bacteria	Gemmatimonadetes	BD2-11_terrestrial_group	BD2-11_terrestrial_group_or	BD2-11_terrestrial_group_fa	BD2-11_terrestrial_group_ge	0	0	0	0	0	0	0	0
Otu1802	Bacteria	Firmicutes	Clostridia	Clostridiales	Clostridiaceae_3	Sporosalibacterium	0	0	0	0	0	0	0	0
Otu1803	Bacteria	Proteobacteria	unclassified	unclassified	unclassified	unclassified	0.000449843	0	0	0	0	0	0	5.25045e-05
Otu1804	Bacteria	unclassified	unclassified	unclassified	unclassified	unclassified	0	0	0	0	0	0	0	0
Otu1805	Bacteria	unclassified	unclassified	unclassified	unclassified	unclassified	0	0	0	0	0	0	0	0
Otu1806	Bacteria	unclassified	unclassified	unclassified	unclassified	unclassified	0	0	0	0	0	0	0	0
Otu1807	Bacteria	Chloroflexi	Anaerolineae	Anaerolineales	Anaerolineaceae	uncultured	0	0	0	0	0	0	0	0
Otu1809	Bacteria	unclassified	unclassified	unclassified	unclassified	unclassified	0	0	0	0	0	0	0	0
Otu1810	Bacteria	Proteobacteria	Deltaproteobacteria	Desulfobacterales	Desulfobacteraceae	uncultured	0	0	0	0	0	0	0	0
Otu1811	Bacteria	Parcubacteria	Parcubacteria_cl	Parcubacteria_or	Parcubacteria_fa	Parcubacteria_ge	0	0	0	0	0	0	0	0
Otu1812	Bacteria	Chloroflexi	Dehalococcoidia	MSBL5	MSBL5_fa	MSBL5_ge	0	0	0	0	0	0	0	0
Otu1813	Bacteria	unclassified	unclassified	unclassified	unclassified	unclassified	0	0	0	0	0	0	0	0
Otu1814	Bacteria	unclassified	unclassified	unclassified	unclassified	unclassified	0	0	0	0	0	0	0	0
Otu1815	Bacteria	Bacteroidetes	Bacteroidetes_Incertae_Sedis	Order_III	uncultured	uncultured_ge	0	0	0	0	0.000372578	0	0	5.25045e-05
Otu1816	Bacteria	Parcubacteria	unclassified	unclassified	unclassified	unclassified	0	0	0	0	0	0	0	0
Otu1817	Bacteria	Proteobacteria	Alphaproteobacteria	Rhizobiales	Hyphomicrobiaceae	Hyphomicrobium	0	0	0	0	0	0	0	0
Otu1818	Bacteria	Bacteroidetes	Bacteroidia	Bacteroidales	ML635J-40_aquatic_group	ML635J-40_aquatic_group_ge	0.000449843	0	0	0	0	0	0	5.25045e-05
Otu1819	Bacteria	Bacteroidetes	unclassified	unclassified	unclassified	unclassified	0	0	0	0	0	0	0	0
Otu1820	Bacteria	Parcubacteria	Parcubacteria_cl	Parcubacteria_or	Parcubacteria_fa	Parcubacteria_ge	0	0	0	0	0	0	0	0
Otu1821	Bacteria	Parcubacteria	unclassified	unclassified	unclassified	unclassified	0	0	0	0	0	0	0	0
Otu1822	Bacteria	Chloroflexi	Anaerolineae	Anaerolineales	Anaerolineaceae	uncultured	0	0	0	0	0.000372578	0	0	5.25045e-05
Otu1823	Bacteria	unclassified	unclassified	unclassified	unclassified	unclassified	0	0	0	0	0	0	0	0
Otu1824	Bacteria	Deferribacteres	Deferribacteres_Incertae_Sedis	Unknown_Order	Unknown_Family	Caldithrix	0	0	0	0	0	0	0	0
Otu1825	Bacteria	Parcubacteria	Parcubacteria_cl	Parcubacteria_or	Parcubacteria_fa	Parcubacteria_ge	0	0	0	0	0	0	0	0
Otu1826	Bacteria	Proteobacteria	Deltaproteobacteria	Desulfovibrionales	Desulfohalobiaceae	Desulfovermiculus	0	0	0	0	0	0	0	0
Otu1827	Bacteria	Proteobacteria	Alphaproteobacteria	Rhodobacterales	Rhodobacteraceae	unclassified	0	0	0	0	0.000372578	0	0	5.25045e-05
Otu1828	Bacteria	Firmicutes	Clostridia	Clostridiales	Syntrophomonadaceae	uncultured	0	0	0.000373832	0	0	0	0	5.25045e-05
Otu1829	Bacteria	Bacteroidetes	Bacteroidia	Bacteroidia_Incertae_Sedis	Draconibacteriaceae	uncultured	0	0	0	0	0.000372578	0	0	5.25045e-05
Otu1830	Bacteria	unclassified	unclassified	unclassified	unclassified	unclassified	0	0	0	0	0.000372578	0	0	5.25045e-05
Otu1831	Bacteria	Bacteroidetes	Bacteroidia	Bacteroidales	Marinilabiaceae	uncultured	0	0	0	0	0	0	0	0
Otu1832	Bacteria	Actinobacteria	Acidimicrobiia	Acidimicrobiales	OM1_clade	OM1_clade_ge	0	0	0	0	0.000372578	0	0	5.25045e-05
Otu1833	Bacteria	Proteobacteria	Alphaproteobacteria	Rickettsiales	Rickettsiales_Incertae_Sedis	uncultured	0	0	0.000373832	0	0	0	0	5.25045e-05
Otu1834	Bacteria	Deferribacteres	Deferribacteres_Incertae_Sedis	Unknown_Order	Unknown_Family	Caldithrix	0	0	0	0	0	0	0	0
Otu1835	Bacteria	Omnitrophica	Omnitrophica_cl	Omnitrophica_or	Omnitrophica_fa	Omnitrophica_ge	0	0	0	0	0	0	0	0
Otu1836	Bacteria	unclassified	unclassified	unclassified	unclassified	unclassified	0	0	0	0	0	0	0	0
Otu1837	Bacteria	Firmicutes	unclassified	unclassified	unclassified	unclassified	0	0	0	0	0	0	0	0
Otu1838	Bacteria	Actinobacteria	Rubrobacteria	Rubrobacterales	Rubrobacteriaceae	Rubrobacter	0	0	0	0	0	0	0	0
Otu1839	Bacteria	TM6_Dependentiae	TM6_Dependentiae_cl	TM6_Dependentiae_or	TM6_Dependentiae_fa	TM6_Dependentiae_ge	0	0	0	0	0	0	0	0
Otu1840	Bacteria	Firmicutes	unclassified	unclassified	unclassified	unclassified	0	0	0	0	0	0	0	0
Otu1841	Bacteria	Proteobacteria	Alphaproteobacteria	Rhizobiales	Methylobacteriaceae	Microvirga	0	0	0	0	0	0	0	0
Otu1842	Bacteria	unclassified	unclassified	unclassified	unclassified	unclassified	0	0	0	0	0	0	0	0
Otu1843	Bacteria	unclassified	unclassified	unclassified	unclassified	unclassified	0	0	0	0	0	0	0	0
Otu1844	Bacteria	Parcubacteria	unclassified	unclassified	unclassified	unclassified	0	0	0	0	0	0	0	0
Otu1845	Bacteria	Firmicutes	Clostridia	unclassified	unclassified	unclassified	0	0	0	0	0	0	0	0
Otu1846	Bacteria	Proteobacteria	Deltaproteobacteria	Desulfovibrionales	Desulfohalobiaceae	Desulfovermiculus	0	0	0	0	0	0	0	0
Otu1847	Bacteria	Chloroflexi	Dehalococcoidia	unclassified	unclassified	unclassified	0	0	0	0	0	0	0	0
Otu1848	Bacteria	Firmicutes	Clostridia	Clostridiales	Clostridiaceae_1	Clostridium_sensu_stricto_1	0	0	0	0	0	0	0	0
Otu1849	Bacteria	BRC1	BRC1_cl	BRC1_or	BRC1_fa	BRC1_ge	0	0	0	0	0	0	0	0
Otu1850	Bacteria	Chloroflexi	unclassified	unclassified	unclassified	unclassified	0.000449843	0	0	0	0	0	0	5.25045e-05
Otu1851	Bacteria	Omnitrophica	Omnitrophica_cl	Omnitrophica_or	Omnitrophica_fa	Omnitrophica_ge	0	0	0	0	0	0	0	0
Otu1852	Bacteria	Spirochaetae	Spirochaetes	Spirochaetales	Spirochaetaceae	unclassified	0	0	0.000373832	0	0	0	0	5.25045e-05
Otu1853	Bacteria	Planctomycetes	Phycisphaerae	MSBL9	MSBL9_fa	MSBL9_ge	0	0	0	0	0	0	0	0
Otu1854	Bacteria	Latescibacteria	Latescibacteria_Incertae_Sedis	Unknown_Order	Unknown_Family	Candidatus_Latescibacter	0	0	0	0	0	0	0	0
Otu1855	Bacteria	Proteobacteria	Alphaproteobacteria	Rhizobiales	Phyllobacteriaceae	unclassified	0	0	0	0	0	0	0	0
Otu1856	Bacteria	Chloroflexi	Dehalococcoidia	FS117-23B-02	FS117-23B-02_fa	FS117-23B-02_ge	0.000449843	0	0	0	0	0	0	5.25045e-05
Otu1857	Bacteria	Parcubacteria	unclassified	unclassified	unclassified	unclassified	0	0	0	0	0	0	0	0
Otu1858	Bacteria	unclassified	unclassified	unclassified	unclassified	unclassified	0	0	0	0	0	0	0	0
Otu1859	Bacteria	unclassified	unclassified	unclassified	unclassified	unclassified	0	0	0	0	0.000372578	0	0	5.25045e-05
Otu1860	Bacteria	Firmicutes	Clostridia	Clostridiales	Syntrophomonadaceae	uncultured	0	0	0.000373832	0	0	0	0	5.25045e-05
Otu1861	Bacteria	unclassified	unclassified	unclassified	unclassified	unclassified	0	0	0	0	0	0	0	0
Otu1862	Bacteria	Parcubacteria	unclassified	unclassified	unclassified	unclassified	0.000449843	0	0	0	0	0	0	5.25045e-05
Otu1863	Bacteria	Firmicutes	Clostridia	unclassified	unclassified	unclassified	0	0	0	0	0	0	0	0
Otu1864	Bacteria	Spirochaetae	Spirochaetes	Spirochaetales	Leptospiraceae	uncultured	0	0	0.000373832	0	0	0	0	5.25045e-05
Otu1865	Bacteria	Parcubacteria	unclassified	unclassified	unclassified	unclassified	0	0	0	0	0	0	0	0
Otu1866	Bacteria	unclassified	unclassified	unclassified	unclassified	unclassified	0	0	0	0	0.000372578	0	0	5.25045e-05
Otu1867	Bacteria	Proteobacteria	Gammaproteobacteria	Alteromonadales	Alteromonadaceae	Marinobacter	0	0	0	0	0.000372578	0	0	5.25045e-05
Otu1868	Bacteria	Proteobacteria	Alphaproteobacteria	Rickettsiales	Rickettsiaceae	uncultured	0	0	0	0	0	0	0	0
Otu1869	Bacteria	Parcubacteria	unclassified	unclassified	unclassified	unclassified	0	0	0	0	0	0	0	0
Otu1870	Bacteria	unclassified	unclassified	unclassified	unclassified	unclassified	0	0	0	0	0	0.000338983	0	5.25045e-05
Otu1871	Bacteria	Bacteroidetes	Sphingobacteriia	Sphingobacteriales	Saprospiraceae	unclassified	0	0	0.000373832	0	0	0	0	5.25045e-05
Otu1872	Bacteria	Cloacimonetes	MSBL8	MSBL8_or	MSBL8_fa	MSBL8_ge	0	0	0.000373832	0	0	0	0	5.25045e-05
Otu1873	Bacteria	unclassified	unclassified	unclassified	unclassified	unclassified	0	0	0	0	0	0	0	0
Otu1874	Bacteria	Proteobacteria	Gammaproteobacteria	Methylococcales	Methylococcaceae	Methylohalobius	0	0	0	0	0	0	0	0
Otu1875	Bacteria	Firmicutes	Bacilli	Bacillales	Staphylococcaceae	Staphylococcus	0	0	0	0	0	0	0	0
Otu1876	Bacteria	Synergistetes	Synergistia	Synergistales	Synergistaceae	Thermovirga	0	0	0	0	0	0	0	0
Otu1877	Bacteria	Thermotogae	Thermotogae	Petrotogales	Petrotogaceae	SC103	0	0	0	0	0	0	0	0
Otu1878	Bacteria	Chloroflexi	Dehalococcoidia	unclassified	unclassified	unclassified	0.000449843	0	0	0	0	0	0	5.25045e-05
Otu1880	Bacteria	Bacteroidetes	Sphingobacteriia	Sphingobacteriales	unclassified	unclassified	0	0	0	0	0	0.000338983	0	5.25045e-05
Otu1881	Bacteria	Proteobacteria	Alphaproteobacteria	Rhodobacterales	Rhodobacteraceae	Seohaeicola	0.000449843	0	0	0	0	0	0	5.25045e-05
Otu1882	Bacteria	Firmicutes	unclassified	unclassified	unclassified	unclassified	0	0	0	0	0	0	0	0
Otu1883	Bacteria	Lentisphaerae	Oligosphaeria	Oligosphaerales	Oligosphaeraceae	Oligosphaeraceae_ge	0	0	0	0.00033456	0	0	0	5.25045e-05
Otu1884	Bacteria	Firmicutes	Clostridia	Clostridiales	Christensenellaceae	uncultured	0	0	0	0	0	0.000338983	0	5.25045e-05
Otu1885	Bacteria	Proteobacteria	Deltaproteobacteria	Myxococcales	MidBa8	MidBa8_ge	0.000449843	0	0	0	0	0	0	5.25045e-05
Otu1886	Bacteria	Planctomycetes	Phycisphaerae	MSBL9	MSBL9_fa	MSBL9_ge	0	0	0	0	0	0	0	0
Otu1887	Bacteria	Tenericutes	Mollicutes	NB1-n	NB1-n_fa	NB1-n_ge	0	0	0.000373832	0	0	0	0	5.25045e-05
Otu1888	Bacteria	unclassified	unclassified	unclassified	unclassified	unclassified	0	0	0	0	0	0	0	0
Otu1889	Bacteria	Thermotogae	Thermotogae	Petrotogales	Petrotogaceae	SC103	0	0	0	0	0	0	0	0
Otu1890	Bacteria	Firmicutes	Clostridia	Clostridiales	Ruminococcaceae	unclassified	0.000449843	0	0	0	0	0	0	5.25045e-05
Otu1891	Bacteria	Proteobacteria	Deltaproteobacteria	Desulfobacterales	Desulfobulbaceae	unclassified	0	0	0	0	0	0	0	0
Otu1892	Bacteria	Peregrinibacteria	Candidatus_Peribacteria	Candidatus_Peribacteria_or	Candidatus_Peribacteria_fa	Candidatus_Peribacteria_ge	0	0	0.000373832	0	0	0	0	5.25045e-05
Otu1893	Bacteria	Gemmatimonadetes	unclassified	unclassified	unclassified	unclassified	0	0	0	0	0	0	0	0
Otu1894	Bacteria	Thermotogae	Thermotogae	Petrotogales	Petrotogaceae	SC103	0	0	0	0	0	0	0	0
Otu1896	Bacteria	Parcubacteria	Parcubacteria_cl	Parcubacteria_or	Parcubacteria_fa	Parcubacteria_ge	0.000449843	0	0	0	0	0	0	5.25045e-05
Otu1897	Bacteria	Chloroflexi	Dehalococcoidia	Dehalococcoidales	uncultured	uncultured_ge	0.000449843	0	0	0	0	0	0	5.25045e-05
Otu1898	Bacteria	Chloroflexi	Dehalococcoidia	unclassified	unclassified	unclassified	0	0	0	0	0	0	0	0
Otu1899	Bacteria	Chloroflexi	Anaerolineae	Anaerolineales	Anaerolineaceae	uncultured	0	0	0	0	0	0	0	0
Otu1900	Bacteria	Proteobacteria	Deltaproteobacteria	Desulfarculales	Desulfarculaceae	Desulfatiglans	0	0	0	0	0.000372578	0	0	5.25045e-05
Otu1901	Bacteria	Spirochaetae	Spirochaetes	Spirochaetales	Spirochaetaceae	Spirochaeta_2	0	0	0	0	0	0	0	0
Otu1902	Bacteria	Firmicutes	Clostridia	Halanaerobiales	Halanaerobiaceae	unclassified	0	0	0	0	0	0	0	0
Otu1903	Bacteria	Gemmatimonadetes	Longimicrobia	Longimicrobiales	Longimicrobiaceae	Longimicrobiaceae_ge	0	0	0	0	0	0	0	0
Otu1904	Bacteria	Firmicutes	Clostridia	Thermoanaerobacterales	Thermoanaerobacteraceae	Calderihabitans	0	0	0	0	0	0	0	0
Otu1905	Bacteria	Planctomycetes	Phycisphaerae	MSBL9	MSBL9_fa	MSBL9_ge	0	0	0	0	0	0	0	0
Otu1906	Bacteria	Bacteroidetes	Cytophagia	Cytophagales	Flammeovirgaceae	Tunicatimonas	0	0	0.000373832	0	0	0	0	5.25045e-05
Otu1907	Bacteria	Chloroflexi	Dehalococcoidia	GIF9	GIF9_fa	GIF9_ge	0	0	0	0	0.000372578	0	0	5.25045e-05
Otu1908	Bacteria	Chloroflexi	Dehalococcoidia	GIF9	GIF9_fa	GIF9_ge	0	0	0	0	0	0.000338983	0	5.25045e-05
Otu1909	Bacteria	Proteobacteria	Gammaproteobacteria	Xanthomonadales	Xanthomonadales_Incertae_Sedis	Acidibacter	0	0	0	0	0	0	0	0
Otu1910	Bacteria	Lentisphaerae	Oligosphaeria	Oligosphaerales	unclassified	unclassified	0	0	0	0	0	0	0	0
Otu1911	Bacteria	Proteobacteria	Gammaproteobacteria	PYR10d3	PYR10d3_fa	PYR10d3_ge	0	0	0	0	0	0	0	0
Otu1912	Bacteria	Chloroflexi	Dehalococcoidia	unclassified	unclassified	unclassified	0	0	0	0	0	0	0	0
Otu1913	Bacteria	Bacteroidetes	Sphingobacteriia	Sphingobacteriales	Sphingobacteriaceae	Sphingobacterium	0	0	0	0	0	0	0	0
Otu1914	Bacteria	Nitrospirae	Nitrospira	Nitrospirales	Nitrospiraceae	uncultured	0	0	0	0	0	0	0	0
Otu1915	Bacteria	unclassified	unclassified	unclassified	unclassified	unclassified	0	0	0	0	0	0	0	0
Otu1916	Bacteria	unclassified	unclassified	unclassified	unclassified	unclassified	0	0	0	0	0	0	0	0
Otu1917	Bacteria	Ignavibacteriae	Ignavibacteria	Ignavibacteriales	Ignavibacteriales_fa	Ignavibacteriales_ge	0	0	0	0	0	0	0	0
Otu1918	Bacteria	Proteobacteria	Gammaproteobacteria	Thiotrichales	EV818SWSAP88	EV818SWSAP88_ge	0	0	0	0	0	0	0	0
Otu1919	Bacteria	Firmicutes	Clostridia	Clostridiales	Syntrophomonadaceae	uncultured	0	0	0.000373832	0	0	0	0	5.25045e-05
Otu1920	Bacteria	Bacteroidetes	Cytophagia	Cytophagales	Flammeovirgaceae	Tunicatimonas	0	0	0	0	0	0	0	0
Otu1921	Bacteria	Chloroflexi	Dehalococcoidia	unclassified	unclassified	unclassified	0	0	0	0	0	0	0	0
Otu1922	Bacteria	Parcubacteria	unclassified	unclassified	unclassified	unclassified	0	0	0.000373832	0	0	0	0	5.25045e-05
Otu1923	Bacteria	Parcubacteria	Parcubacteria_cl	Parcubacteria_or	Parcubacteria_fa	Parcubacteria_ge	0.000449843	0	0	0	0	0	0	5.25045e-05
Otu1924	Bacteria	Firmicutes	Clostridia	unclassified	unclassified	unclassified	0	0	0	0	0	0	0	0
Otu1925	Bacteria	unclassified	unclassified	unclassified	unclassified	unclassified	0	0	0	0	0	0	0	0
Otu1926	Bacteria	Actinobacteria	Actinobacteria	Micrococcales	Microbacteriaceae	Microbacterium	0	0	0	0	0	0	0	0
Otu1927	Bacteria	Acidobacteria	Holophagae	Acanthopleuribacterales	Acanthopleuribacteraceae	Thermotomaculum	0	0	0	0	0	0	0	0
Otu1928	Bacteria	Parcubacteria	Parcubacteria_cl	Parcubacteria_or	Parcubacteria_fa	Parcubacteria_ge	0	0	0	0.00033456	0	0	0	5.25045e-05
Otu1929	Bacteria	unclassified	unclassified	unclassified	unclassified	unclassified	0	0	0	0	0	0	0	0
Otu1930	Bacteria	Bacteroidetes	Bacteroidia	Bacteroidales	Marinilabiaceae	unclassified	0	0	0	0	0	0	0	0
Otu1931	Bacteria	Bacteroidetes	Cytophagia	Cytophagales	Flammeovirgaceae	Nafulsella	0	0	0	0.00033456	0	0	0	5.25045e-05
Otu1932	Bacteria	Proteobacteria	Gammaproteobacteria	Methylococcales	unclassified	unclassified	0.000449843	0	0	0	0	0	0	5.25045e-05
Otu1933	Bacteria	Chloroflexi	Anaerolineae	Anaerolineales	Anaerolineaceae	uncultured	0	0	0	0	0	0	0	0
Otu1934	Bacteria	Proteobacteria	Gammaproteobacteria	unclassified	unclassified	unclassified	0	0	0	0	0	0	0	0
Otu1935	Bacteria	Bacteroidetes	unclassified	unclassified	unclassified	unclassified	0	0	0.000373832	0	0	0	0	5.25045e-05
Otu1937	Bacteria	Bacteroidetes	Cytophagia	Cytophagales	Flammeovirgaceae	Fulvivirga	0	0	0	0	0	0	0	0
Otu1938	Bacteria	Proteobacteria	Deltaproteobacteria	Myxococcales	unclassified	unclassified	0	0	0	0	0	0	0	0
Otu1939	Bacteria	Actinobacteria	OPB41	OPB41_or	OPB41_fa	OPB41_ge	0	0	0.000373832	0	0	0	0	5.25045e-05
Otu1940	Bacteria	Thermotogae	Thermotogae	Kosmotogales	Kosmotogaceae	unclassified	0	0	0	0	0	0	0	0
Otu1941	Bacteria	Proteobacteria	Alphaproteobacteria	Rhodobacterales	Rhodobacteraceae	unclassified	0	0	0	0	0	0	0	0
Otu1942	Bacteria	Parcubacteria	unclassified	unclassified	unclassified	unclassified	0	0	0	0	0	0	0	0
Otu1943	Bacteria	Firmicutes	Clostridia	Clostridiales	Clostridiaceae_2	Anoxynatronum	0	0	0	0.00033456	0	0	0	5.25045e-05
Otu1944	Bacteria	unclassified	unclassified	unclassified	unclassified	unclassified	0	0	0.000373832	0	0	0	0	5.25045e-05
Otu1945	Bacteria	Proteobacteria	Gammaproteobacteria	unclassified	unclassified	unclassified	0	0	0	0	0	0	0	0
Otu1946	Bacteria	Chloroflexi	Anaerolineae	Anaerolineales	Anaerolineaceae	unclassified	0	0	0	0	0.000372578	0	0	5.25045e-05
Otu1948	Bacteria	Proteobacteria	unclassified	unclassified	unclassified	unclassified	0	0	0	0	0	0	0	0
Otu1949	Bacteria	Latescibacteria	Latescibacteria_cl	Latescibacteria_or	Latescibacteria_fa	Latescibacteria_ge	0	0	0	0	0	0	0	0
Otu1950	Bacteria	Firmicutes	Clostridia	Clostridiales	Lachnospiraceae	unclassified	0	0	0.000373832	0	0	0	0	5.25045e-05
Otu1951	Bacteria	Proteobacteria	Deltaproteobacteria	Desulfobacterales	Desulfobacteraceae	Desulfatitalea	0	0	0	0	0.000372578	0	0	5.25045e-05
Otu1952	Bacteria	Firmicutes	Clostridia	unclassified	unclassified	unclassified	0	0	0	0	0.000372578	0	0	5.25045e-05
Otu1953	Bacteria	Deferribacteres	Deferribacteres	Deferribacterales	Deferribacteraceae	Flexistipes	0	0	0	0	0	0	0	0
Otu1954	Bacteria	unclassified	unclassified	unclassified	unclassified	unclassified	0.000449843	0	0	0	0	0	0	5.25045e-05
Otu1955	Bacteria	Planctomycetes	Phycisphaerae	MSBL9	MSBL9_fa	MSBL9_ge	0	0	0	0	0.000372578	0	0	5.25045e-05
Otu1956	Bacteria	Bacteroidetes	Sphingobacteriia	Sphingobacteriales	E6aC02	E6aC02_ge	0	0	0	0	0	0	0	0
Otu1957	Bacteria	Firmicutes	Clostridia	unclassified	unclassified	unclassified	0	0	0	0	0	0	0	0
Otu1958	Bacteria	Gemmatimonadetes	BD2-11_terrestrial_group	BD2-11_terrestrial_group_or	BD2-11_terrestrial_group_fa	BD2-11_terrestrial_group_ge	0	0	0	0.00033456	0	0	0	5.25045e-05
Otu1959	Bacteria	unclassified	unclassified	unclassified	unclassified	unclassified	0	0	0	0	0	0	0	0
Otu1960	Bacteria	Bacteroidetes	Bacteroidetes_Incertae_Sedis	Order_III	Unknown_Family	uncultured	0	0	0	0	0	0	0	0
Otu1961	Bacteria	Firmicutes	unclassified	unclassified	unclassified	unclassified	0	0	0	0	0	0	0	0
Otu1962	Bacteria	CPR2	CPR2_cl	CPR2_or	CPR2_fa	CPR2_ge	0	0	0	0	0	0	0	0
Otu1963	Bacteria	unclassified	unclassified	unclassified	unclassified	unclassified	0	0	0	0	0	0	0	0
Otu1964	Bacteria	Chloroflexi	Dehalococcoidia	MSBL5	MSBL5_fa	MSBL5_ge	0	0	0	0	0.000372578	0	0	5.25045e-05
Otu1965	Bacteria	Proteobacteria	Alphaproteobacteria	unclassified	unclassified	unclassified	0	0	0	0	0	0	0	0
Otu1966	Bacteria	Bacteroidetes	unclassified	unclassified	unclassified	unclassified	0	0	0	0.00033456	0	0	0	5.25045e-05
Otu1967	Bacteria	unclassified	unclassified	unclassified	unclassified	unclassified	0	0	0	0	0	0	0	0
Otu1968	Bacteria	Planctomycetes	Phycisphaerae	Phycisphaerales	unclassified	unclassified	0	0	0	0	0	0	0	0
Otu1969	Bacteria	Spirochaetae	Spirochaetes	Spirochaetales	Spirochaetaceae	Spirochaeta_2	0	0	0.000373832	0	0	0	0	5.25045e-05
Otu1970	Bacteria	unclassified	unclassified	unclassified	unclassified	unclassified	0	0	0	0	0	0.000338983	0	5.25045e-05
Otu1971	Bacteria	Proteobacteria	Gammaproteobacteria	Oceanospirillales	Alcanivoracaceae	Alcanivorax	0	0	0	0	0	0	0	0
Otu1972	Bacteria	Parcubacteria	Parcubacteria_cl	Parcubacteria_or	Parcubacteria_fa	Parcubacteria_ge	0	0	0	0	0	0	0	0
Otu1973	Bacteria	Spirochaetae	Spirochaetes	Spirochaetales	Leptospiraceae	uncultured	0	0	0	0.00033456	0	0	0	5.25045e-05
Otu1974	Bacteria	Microgenomates	Candidatus_Woesebacteria	Candidatus_Woesebacteria_or	Candidatus_Woesebacteria_fa	Candidatus_Woesebacteria_ge	0	0	0	0	0	0.000338983	0	5.25045e-05
Otu1975	Bacteria	Proteobacteria	Deltaproteobacteria	Desulfuromonadales	Desulfuromonadaceae	unclassified	0	0	0	0	0	0	0	0
Otu1976	Bacteria	Parcubacteria	Parcubacteria_cl	Parcubacteria_or	Parcubacteria_fa	Parcubacteria_ge	0	0	0	0	0	0	0	0
Otu1977	Bacteria	Bacteroidetes	Sphingobacteriia	Sphingobacteriales	unclassified	unclassified	0.000449843	0	0	0	0	0	0	5.25045e-05
Otu1978	Bacteria	Proteobacteria	Gammaproteobacteria	Acidithiobacillales	KCM-B-112	KCM-B-112_ge	0	0	0	0	0	0	0	0
Otu1979	Bacteria	Parcubacteria	Candidatus_Falkowbacteria	Candidatus_Falkowbacteria_or	Candidatus_Falkowbacteria_fa	Candidatus_Falkowbacteria_ge	0	0	0	0	0	0	0	0
Otu1980	Bacteria	Cloacimonetes	MSBL8	MSBL8_or	MSBL8_fa	MSBL8_ge	0	0	0	0	0	0.000338983	0	5.25045e-05
Otu1981	Bacteria	Bacteroidetes	Bacteroidetes_Incertae_Sedis	Order_III	uncultured	uncultured_ge	0	0	0	0	0.000372578	0	0	5.25045e-05
Otu1982	Bacteria	Firmicutes	Clostridia	Clostridiales	Ruminococcaceae	Ruminococcaceae_UCG-012	0	0	0	0.00033456	0	0	0	5.25045e-05
Otu1984	Bacteria	unclassified	unclassified	unclassified	unclassified	unclassified	0	0	0	0	0	0	0	0
Otu1985	Bacteria	Synergistetes	Synergistia	Synergistales	Synergistaceae	Aminivibrio	0	0	0	0	0	0.000338983	0	5.25045e-05
Otu1986	Bacteria	Proteobacteria	Alphaproteobacteria	Rhodobacterales	Rhodobacteraceae	Roseovarius	0	0	0	0	0	0	0	0
Otu1987	Bacteria	Parcubacteria	Candidatus_Falkowbacteria	Candidatus_Falkowbacteria_or	Candidatus_Falkowbacteria_fa	Candidatus_Falkowbacteria_ge	0	0	0	0	0	0.000338983	0	5.25045e-05
Otu1988	Bacteria	Parcubacteria	Candidatus_Falkowbacteria	Candidatus_Falkowbacteria_or	Candidatus_Falkowbacteria_fa	Candidatus_Falkowbacteria_ge	0	0	0	0	0	0	0	0
Otu1989	Bacteria	Proteobacteria	Deltaproteobacteria	Desulfarculales	Desulfarculaceae	Desulfatiglans	0	0	0	0	0	0	0	0
Otu1990	Bacteria	Omnitrophica	Omnitrophica_cl	Omnitrophica_or	Omnitrophica_fa	Omnitrophica_ge	0	0	0	0	0	0	0	0
Otu1991	Bacteria	Planctomycetes	Phycisphaerae	MSBL9	MSBL9_fa	MSBL9_ge	0	0	0	0	0	0	0	0
Otu1992	Bacteria	Proteobacteria	Deltaproteobacteria	unclassified	unclassified	unclassified	0	0	0.000373832	0	0	0	0	5.25045e-05
Otu1993	Bacteria	Firmicutes	Clostridia	Clostridiales	Defluviitaleaceae	Defluviitaleaceae_UCG-011	0	0	0	0	0.000372578	0	0	5.25045e-05
Otu1994	Bacteria	Proteobacteria	Gammaproteobacteria	Gammaproteobacteria_Incertae_Sedis	Unknown_Family	Thiohalorhabdus	0	0	0	0	0	0	0	0
Otu1995	Bacteria	Proteobacteria	unclassified	unclassified	unclassified	unclassified	0	0	0	0	0	0	0	0
Otu1996	Bacteria	Bacteroidetes	Bacteroidia	Bacteroidales	Marinilabiaceae	unclassified	0	0	0	0	0	0	0	0
Otu1997	Bacteria	unclassified	unclassified	unclassified	unclassified	unclassified	0.000449843	0	0	0	0	0	0	5.25045e-05
Otu1998	Bacteria	Parcubacteria	Parcubacteria_cl	Parcubacteria_or	Parcubacteria_fa	Parcubacteria_ge	0	0	0	0	0	0	0	0
Otu1999	Bacteria	Proteobacteria	Gammaproteobacteria	Chromatiales	Ectothiorhodospiraceae	Aquisalimonas	0.000449843	0	0	0	0	0	0	5.25045e-05
Otu2000	Bacteria	unclassified	unclassified	unclassified	unclassified	unclassified	0	0	0	0	0	0	0	0
Otu2001	Bacteria	Bacteroidetes	Bacteroidia	Bacteroidales	Rikenellaceae	Blvii28_wastewater-sludge_group	0	0	0	0	0.000372578	0	0	5.25045e-05
Otu2002	Bacteria	unclassified	unclassified	unclassified	unclassified	unclassified	0	0	0	0	0	0	0	0
Otu2003	Bacteria	Bacteroidetes	Bacteroidetes_BD2-2	Bacteroidetes_BD2-2_or	Bacteroidetes_BD2-2_fa	Bacteroidetes_BD2-2_ge	0	0	0	0	0	0.000338983	0	5.25045e-05
Otu2004	Bacteria	Chloroflexi	Dehalococcoidia	unclassified	unclassified	unclassified	0	0	0	0	0	0	0	0
Otu2005	Bacteria	TM6_Dependentiae	TM6_Dependentiae_cl	TM6_Dependentiae_or	TM6_Dependentiae_fa	TM6_Dependentiae_ge	0	0	0	0	0	0	0	0
Otu2006	Bacteria	Chloroflexi	SJA-68	SJA-68_or	SJA-68_fa	SJA-68_ge	0	0	0	0	0	0.000338983	0	5.25045e-05
Otu2007	Bacteria	Planctomycetes	Phycisphaerae	SHA-43	SHA-43_fa	SHA-43_ge	0.000449843	0	0	0	0	0	0	5.25045e-05
Otu2008	Bacteria	unclassified	unclassified	unclassified	unclassified	unclassified	0	0	0	0	0	0	0	0
Otu2009	Bacteria	Ignavibacteriae	Ignavibacteria	Ignavibacteriales	BSN166	BSN166_ge	0.000449843	0	0	0	0	0	0	5.25045e-05
Otu2010	Bacteria	Bacteroidetes	Bacteroidia	Bacteroidales	Rikenellaceae	Blvii28_wastewater-sludge_group	0	0	0	0	0.000372578	0	0	5.25045e-05
Otu2011	Bacteria	Actinobacteria	Actinobacteria	Frankiales	Frankiaceae	Jatrophihabitans	0	0	0	0	0	0	0	0
Otu2012	Bacteria	Parcubacteria	unclassified	unclassified	unclassified	unclassified	0	0	0	0	0	0	0	0
Otu2013	Bacteria	Chloroflexi	Anaerolineae	Anaerolineales	Anaerolineaceae	uncultured	0	0	0	0	0	0	0	0
Otu2014	Bacteria	Parcubacteria	unclassified	unclassified	unclassified	unclassified	0.000449843	0	0	0	0	0	0	5.25045e-05
Otu2015	Bacteria	Atribacteria	Atribacteria_cl	Atribacteria_or	Atribacteria_fa	Atribacteria_ge	0	0	0.000373832	0	0	0	0	5.25045e-05
Otu2016	Bacteria	Deinococcus-Thermus	Deinococci	Deinococcales	Trueperaceae	Truepera	0	0	0.000373832	0	0	0	0	5.25045e-05
Otu2017	Bacteria	unclassified	unclassified	unclassified	unclassified	unclassified	0	0	0.000373832	0	0	0	0	5.25045e-05
Otu2018	Bacteria	Parcubacteria	unclassified	unclassified	unclassified	unclassified	0	0	0	0	0	0	0	0
Otu2019	Bacteria	Parcubacteria	Parcubacteria_cl	Parcubacteria_or	Parcubacteria_fa	Parcubacteria_ge	0.000449843	0	0	0	0	0	0	5.25045e-05
Otu2020	Bacteria	Bacteroidetes	Bacteroidetes_Incertae_Sedis	Order_III	uncultured	uncultured_ge	0	0	0.000373832	0	0	0	0	5.25045e-05
Otu2021	Bacteria	Verrucomicrobia	Verrucomicrobiae	Verrucomicrobiales	Verrucomicrobiaceae	unclassified	0	0	0.000373832	0	0	0	0	5.25045e-05
Otu2022	Bacteria	Planctomycetes	unclassified	unclassified	unclassified	unclassified	0.000449843	0	0	0	0	0	0	5.25045e-05
Otu2023	Bacteria	Proteobacteria	Deltaproteobacteria	Myxococcales	P3OB-42	P3OB-42_ge	0	0	0	0	0	0.000338983	0	5.25045e-05
Otu2024	Bacteria	Planctomycetes	Planctomycetacia	Planctomycetales	Planctomycetaceae	unclassified	0.000449843	0	0	0	0	0	0	5.25045e-05
Otu2025	Bacteria	Acidobacteria	Holophagae	Subgroup_23	Subgroup_23_fa	Subgroup_23_ge	0	0	0	0	0	0	0	0
Otu2026	Bacteria	Chloroflexi	Anaerolineae	Anaerolineales	Anaerolineaceae	uncultured	0	0	0.000373832	0	0	0	0	5.25045e-05
Otu2027	Bacteria	unclassified	unclassified	unclassified	unclassified	unclassified	0	0	0	0	0	0	0	0
Otu2028	Bacteria	Proteobacteria	Deltaproteobacteria	Desulfobacterales	Desulfobulbaceae	MSBL7	0	0	0	0	0	0	0	0
Otu2029	Bacteria	Bacteroidetes	Bacteroidetes_Incertae_Sedis	Order_III	MAT-CR-P4-C12	MAT-CR-P4-C12_ge	0	0	0	0	0	0	0	0
Otu2030	Bacteria	Firmicutes	Clostridia	Clostridiales	Ruminococcaceae	unclassified	0.000449843	0	0	0	0	0	0	5.25045e-05
Otu2031	Bacteria	Acetothermia	Acetothermia_cl	Acetothermia_or	Acetothermia_fa	Acetothermia_ge	0	0	0	0	0	0	0	0
Otu2032	Bacteria	Actinobacteria	Actinobacteria	Frankiales	uncultured	uncultured_ge	0	0	0	0	0.000372578	0	0	5.25045e-05
Otu2033	Bacteria	Ignavibacteriae	Ignavibacteria	Ignavibacteriales	BSN166	BSN166_ge	0	0	0.000373832	0	0	0	0	5.25045e-05
Otu2034	Bacteria	Proteobacteria	Gammaproteobacteria	Xanthomonadales	uncultured	uncultured_ge	0.000449843	0	0	0	0	0	0	5.25045e-05
Otu2035	Bacteria	Spirochaetae	Spirochaetes	Spirochaetales	Spirochaetaceae	Spirochaeta_2	0	0	0	0	0	0	0	0
Otu2036	Bacteria	unclassified	unclassified	unclassified	unclassified	unclassified	0	0	0	0	0	0	0	0
Otu2037	Bacteria	Proteobacteria	Alphaproteobacteria	Sphingomonadales	Sphingomonadaceae	Sphingomonas	0	0	0	0	0	0	0	0
Otu2038	Bacteria	Proteobacteria	Gammaproteobacteria	Methylococcales	unclassified	unclassified	0.000449843	0	0	0	0	0	0	5.25045e-05
Otu2039	Bacteria	Proteobacteria	Gammaproteobacteria	Chromatiales	Ectothiorhodospiraceae	unclassified	0	0	0	0	0	0	0	0
Otu2040	Bacteria	Parcubacteria	Parcubacteria_cl	Parcubacteria_or	Parcubacteria_fa	Parcubacteria_ge	0.000449843	0	0	0	0	0	0	5.25045e-05
Otu2041	Bacteria	Spirochaetae	Spirochaetes	Spirochaetales	Spirochaetaceae	Spirochaeta_2	0	0	0.000373832	0	0	0	0	5.25045e-05
Otu2042	Bacteria	unclassified	unclassified	unclassified	unclassified	unclassified	0	0	0	0	0	0	0	0
Otu2043	Bacteria	Atribacteria	Atribacteria_cl	Atribacteria_or	Atribacteria_fa	Atribacteria_ge	0	0	0	0	0	0	0	0
Otu2044	Bacteria	Bacteroidetes	Bacteroidia	Bacteroidales	Marinilabiaceae	uncultured	0	0	0	0	0	0	0	0
Otu2045	Bacteria	Bacteroidetes	Sphingobacteriia	Sphingobacteriales	E6aC02	E6aC02_ge	0	0	0	0	0	0	0	0
[truncated: 73 more rows]

## Sheet: AR_VB02
OTU	Domain	Phylum	Class	Order	Family	Genus	AR01-ew-VB02	AR01-1.5cm-VB02	AR01-11.5cm-VB02	AR01-14.5cm-VB02	AR01-17.5cm-VB02	AR01-41.5cm-VB02	AR01-65.5cm-VB02	abundance in total reads
Otu00001	Bacteria	Proteobacteria	Gammaproteobacteria	Thiotrichales	Piscirickettsiaceae	Thiomicrospira	0	0	0	0	0	0	0.00067659	9.29368e-05
Otu00002	Bacteria	Proteobacteria	Deltaproteobacteria	Desulfuromonadales	Desulfuromonadaceae	Desulfuromusa	0.0904274	0.111848	0.124346	0.181618	0.16891	0.0885017	0.0612314	0.119424
Otu00003	Bacteria	Chloroflexi	Anaerolineae	Anaerolineales	Anaerolineaceae	uncultured	0	0	0	0	0	0	0	0
Otu00004	Bacteria	Bacteroidetes	Sphingobacteriia	Sphingobacteriales	Lentimicrobiaceae	Lentimicrobiaceae_ge	0.130696	0.121194	0.091105	0.068933	0.10641	0.190244	0.0453315	0.106831
Otu00005	Bacteria	Proteobacteria	Gammaproteobacteria	Gammaproteobacteria_Incertae_Sedis	Unknown_Family	Thiohalorhabdus	0	0	0	0	0	0	0	0
Otu00006	Bacteria	Deferribacteres	Deferribacteres	Deferribacterales	Deferribacteraceae	Flexistipes	0	0	0	0	0	0	0	0
Otu00007	Bacteria	Proteobacteria	Gammaproteobacteria	Gammaproteobacteria_Incertae_Sedis	Unknown_Family	Thiohalorhabdus	0	0	0	0	0	0	0	0
Otu00008	Bacteria	unclassified	unclassified	unclassified	unclassified	unclassified	0	0	0	0	0	0	0	0
Otu00009	Bacteria	Proteobacteria	Zetaproteobacteria	Mariprofundales	Mariprofundaceae	Mariprofundus	0	0	0	0	0	0	0	0
Otu00010	Bacteria	Proteobacteria	Gammaproteobacteria	Gammaproteobacteria_Incertae_Sedis	Unknown_Family	Thiohalorhabdus	0	0	0	0	0	0	0	0
Otu00011	Bacteria	Proteobacteria	Gammaproteobacteria	Methylococcales	Methylococcaceae	Methylohalobius	0	0	0	0	0	0	0	0
Otu00012	Bacteria	Proteobacteria	Gammaproteobacteria	Gammaproteobacteria_Incertae_Sedis	Unknown_Family	Thiohalophilus	0	0	0	0	0	0	0	0
Otu00013	Bacteria	Chloroflexi	Anaerolineae	Anaerolineales	Anaerolineaceae	uncultured	0.024373	0.0232137	0.0258541	0.0210891	0.0333333	0.0421603	0.0497294	0.0310874
Otu00014	Bacteria	Proteobacteria	Deltaproteobacteria	Desulfobacterales	Desulfobacteraceae	Desulfosalsimonas	0	0	0	0	0	0	0	0
Otu00015	Bacteria	Bacteroidetes	Bacteroidia	Bacteroidia_Incertae_Sedis	Draconibacteriaceae	unclassified	0.0250795	0.0226108	0.0307787	0.031791	0.0352564	0.0247387	0.00439783	0.0251394
Otu00016	Bacteria	Proteobacteria	Deltaproteobacteria	Desulfarculales	Desulfarculaceae	Desulfatiglans	0	0	0	0	0	0	0	0
Otu00017	Bacteria	Chloroflexi	Dehalococcoidia	GIF9	GIF9_fa	GIF9_ge	0.0226069	0.0189931	0.0126193	0.00881335	0.0157051	0.0240418	0.0625846	0.0231877
Otu00018	Bacteria	Bacteroidetes	Bacteroidetes_BD2-2	Bacteroidetes_BD2-2_or	Bacteroidetes_BD2-2_fa	Bacteroidetes_BD2-2_ge	0.0257859	0.0214049	0.0120037	0.0113314	0.0169872	0.0310105	0.0460081	0.0230948
Otu00019	Bacteria	Proteobacteria	Gammaproteobacteria	Methylococcales	Methylococcaceae	Methylomicrobium	0.0755917	0.0310522	0.0132348	0.0050362	0.0121795	0.0212544	0.00608931	0.0229089
Otu00020	Bacteria	Proteobacteria	Deltaproteobacteria	Desulfuromonadales	Desulfuromonadaceae	Desulfuromusa	0.00353232	0.00693398	0.0141582	0.0815234	0.0419872	0.00383275	0.00270636	0.0226766
Otu00021	Bacteria	Bacteroidetes	Bacteroidia	Bacteroidales	ML635J-40_aquatic_group	ML635J-40_aquatic_group_ge	0.0215472	0.0286403	0.0363189	0.0179415	0.0269231	0.0181185	0.00507442	0.0223978
Otu00022	Bacteria	Firmicutes	Clostridia	Clostridiales	Syntrophomonadaceae	uncultured	0.0137761	0.0198975	0.0175439	0.011961	0.0205128	0.0236934	0.0307848	0.0196561
Otu00023	Bacteria	Actinobacteria	unclassified	unclassified	unclassified	unclassified	0	0	0	0	0	0	0	0
Otu00024	Bacteria	Proteobacteria	Gammaproteobacteria	Alteromonadales	Alteromonadaceae	Marinobacter	0	0	0	0	0	0	0	0
Otu00025	Bacteria	Proteobacteria	Deltaproteobacteria	Bdellovibrionales	Bacteriovoracaceae	Deferrisoma	0.0130696	0.0177872	0.0129271	0.00598048	0.0099359	0.0205575	0.0290934	0.015474
Otu00026	Bacteria	Chloroflexi	Dehalococcoidia	GIF9	GIF9_fa	GIF9_ge	0.0123631	0.0123606	0.00523238	0.00377715	0.00448718	0.010453	0.0554804	0.0145446
Otu00027	Bacteria	Firmicutes	Clostridia	Clostridiales	Peptococcaceae	uncultured	0	0	0	0	0	0	0	0
Otu00028	Bacteria	Proteobacteria	Epsilonproteobacteria	Campylobacterales	Campylobacteraceae	Arcobacter	0	0	0	0	0	0	0	0
Otu00029	Bacteria	Chloroflexi	Anaerolineae	Anaerolineales	Anaerolineaceae	uncultured	0	0	0	0	0	0	0	0
Otu00030	Bacteria	Parcubacteria	unclassified	unclassified	unclassified	unclassified	0.0144825	0.0129635	0.00615574	0.000944287	0.00865385	0.0146341	0.0270636	0.0118959
Otu00031	Bacteria	Proteobacteria	Deltaproteobacteria	Desulfobacterales	Desulfobulbaceae	MSBL7	0	0	0	0	0	0	0	0
Otu00032	Bacteria	Proteobacteria	Gammaproteobacteria	Thiotrichales	Piscirickettsiaceae	Methylophaga	0.0370894	0.0156768	0.00492459	0.00472144	0.00512821	0.0101045	0.00304465	0.0112454
Otu00033	Bacteria	Bacteroidetes	Bacteroidia	Bacteroidales	ML635J-40_aquatic_group	ML635J-40_aquatic_group_ge	0.0123631	0.013265	0.0141582	0.0116462	0.0121795	0.00940767	0.00202977	0.0108271
Otu00034	Bacteria	Proteobacteria	Gammaproteobacteria	Methylococcales	Methylococcaceae	Methylomicrobium	0.0286118	0.0120591	0.00738689	0.00314762	0.00673077	0.0132404	0.00439783	0.0105483
Otu00035	Bacteria	CPR2	CPR2_cl	CPR2_or	CPR2_fa	CPR2_ge	0.00812434	0.00934579	0.00615574	0.011961	0.0121795	0.0139373	0.0108254	0.010316
Otu00036	Bacteria	Bacteroidetes	Bacteroidetes_Incertae_Sedis	Order_III	F1-37X2	F1-37X2_ge	0.0123631	0.0144709	0.0107725	0.0075543	0.00801282	0.0139373	0.00405954	0.0101766
Otu00037	Bacteria	Cloacimonetes	MSBL8	MSBL8_or	MSBL8_fa	MSBL8_ge	0.0158954	0.013868	0.00523238	0.00723953	0.00544872	0.00557491	0.0182679	0.0101301
Otu00038	Bacteria	Proteobacteria	Deltaproteobacteria	Desulfobacterales	Desulfobulbaceae	Desulfurivibrio	0.0109502	0.0129635	0.00738689	0.00661001	0.00897436	0.0101045	0.0135318	0.0100372
Otu00039	Bacteria	Firmicutes	Clostridia	Clostridiales	Syntrophomonadaceae	uncultured	0.00671141	0.0108532	0.00738689	0.0025181	0.00769231	0.0139373	0.0186062	0.00957249
Otu00040	Bacteria	Proteobacteria	Gammaproteobacteria	Gammaproteobacteria_Incertae_Sedis	Unknown_Family	Thiohalorhabdus	0	0	0	0	0	0	0	0
Otu00041	Bacteria	Chloroflexi	Anaerolineae	Anaerolineales	Anaerolineaceae	uncultured	0	0	0	0	0	0	0	0
Otu00042	Bacteria	Actinobacteria	Coriobacteriia	Coriobacteriales	Coriobacteriaceae	uncultured	0.00918403	0.00874284	0.00923361	0.00692477	0.00705128	0.00696864	0.0138701	0.008829
Otu00043	Bacteria	Proteobacteria	Gammaproteobacteria	Oceanospirillales	Halomonadaceae	Halomonas	0.00353232	0.0123606	0.0141582	0.0135348	0.00608974	0.00348432	0.00473613	0.00850372
Otu00044	Bacteria	Chloroflexi	Anaerolineae	Anaerolineales	Anaerolineaceae	uncultured	0.00706464	0.00693398	0.0070791	0.0025181	0.00641026	0.0114983	0.0189445	0.00850372
Otu00045	Bacteria	Proteobacteria	Alphaproteobacteria	Rhodobacterales	Rhodobacteraceae	Loktanella	0.00282586	0.00813989	0.0292398	0.0100724	0.00128205	0.00418118	0	0.00827138
Otu00046	Bacteria	Proteobacteria	Deltaproteobacteria	Desulfarculales	Desulfarculaceae	Desulfatiglans	0.0120099	0.0066325	0.00892582	0.00692477	0.00897436	0.00940767	0.00541272	0.00827138
Otu00047	Bacteria	unclassified	unclassified	unclassified	unclassified	unclassified	0	0	0	0	0	0	0	0
Otu00048	Bacteria	Proteobacteria	Gammaproteobacteria	Xanthomonadales	uncultured	uncultured_ge	0.00847757	0.00874284	0.0132348	0.00472144	0.00705128	0.0118467	0.00270636	0.00813197
Otu00049	Bacteria	Bacteroidetes	Bacteroidia	Bacteroidales	ML635J-40_aquatic_group	ML635J-40_aquatic_group_ge	0.00423878	0.00813989	0.0116959	0.00944287	0.00737179	0.00592334	0.0064276	0.00771375
Otu00050	Bacteria	Proteobacteria	Deltaproteobacteria	Desulfuromonadales	Desulfuromonadaceae	Desulfuromonas	0	0	0	0	0	0	0	0
Otu00051	Bacteria	Bacteroidetes	Sphingobacteriia	Sphingobacteriales	Lentimicrobiaceae	Lentimicrobiaceae_ge	0.00918403	0.00482364	0.00861804	0.00566572	0.00801282	0.0132404	0.00202977	0.00729554
Otu00052	Bacteria	Proteobacteria	Deltaproteobacteria	Desulfobacterales	Desulfobacteraceae	uncultured	0	0	0	0	0	0	0	0
Otu00053	Bacteria	Verrucomicrobia	WCHB1-41	WCHB1-41_or	WCHB1-41_fa	WCHB1-41_ge	0.00176616	0.0066325	0.0184672	0.0125905	0.00512821	0.00209059	0	0.00692379
Otu00054	Bacteria	Atribacteria	Atribacteria_cl	Atribacteria_or	Atribacteria_fa	Atribacteria_ge	0.00600495	0.00633102	0.00461681	0.0025181	0.00320513	0.00522648	0.0179296	0.00645911
Otu00055	Bacteria	Firmicutes	Clostridia	Clostridiales	Syntrophomonadaceae	uncultured	0.00494525	0.00844136	0.00584795	0.00472144	0.00384615	0.0146341	0.00304465	0.00645911
Otu00056	Bacteria	unclassified	unclassified	unclassified	unclassified	unclassified	0	0	0	0	0	0	0	0
Otu00057	Bacteria	Firmicutes	Clostridia	Clostridiales	Clostridiaceae_2	Anoxynatronum	0.00494525	0.00572807	0.00554017	0.0050362	0.00769231	0.00836237	0.00811908	0.00645911
Otu00058	Bacteria	Bacteroidetes	Bacteroidetes_Incertae_Sedis	Order_III	MAT-CR-P4-C12	MAT-CR-P4-C12_ge	0	0	0	0	0	0	0	0
Otu00059	Bacteria	Ignavibacteriae	Ignavibacteria	Ignavibacteriales	BSN166	BSN166_ge	0.0088308	0.00512511	0.00215451	0.000944287	0.00608974	0.0097561	0.0125169	0.0063197
Otu00060	Bacteria	Proteobacteria	Deltaproteobacteria	Desulfobacterales	Desulfobacteraceae	Desulfotignum	0.00211939	0.00331625	0.00923361	0.0144791	0.00801282	0.00487805	0.00101488	0.00627323
Otu00061	Bacteria	Proteobacteria	Gammaproteobacteria	Chromatiales	unclassified	unclassified	0	0	0	0	0	0	0	0
Otu00062	Bacteria	Gemmatimonadetes	PAUC43f_marine_benthic_group	PAUC43f_marine_benthic_group_or	PAUC43f_marine_benthic_group_fa	PAUC43f_marine_benthic_group_ge	0	0	0	0	0	0	0	0
Otu00063	Bacteria	Gemmatimonadetes	PAUC43f_marine_benthic_group	PAUC43f_marine_benthic_group_or	PAUC43f_marine_benthic_group_fa	PAUC43f_marine_benthic_group_ge	0	0	0	0	0	0	0	0
Otu00064	Bacteria	Proteobacteria	Deltaproteobacteria	Desulfobacterales	Desulfobacteraceae	Desulfococcus	0	0	0	0	0	0	0	0
Otu00065	Bacteria	Bacteroidetes	Bacteroidetes_Incertae_Sedis	Order_III	uncultured	uncultured_ge	0.0088308	0.00753693	0.00430902	0.00283286	0.00480769	0.00940767	0.00372124	0.00585502
Otu00066	Bacteria	Chloroflexi	Anaerolineae	Anaerolineales	Anaerolineaceae	uncultured	0.00388555	0.00422068	0.00615574	0.0025181	0.00544872	0.00452962	0.0145467	0.00585502
Otu00067	Bacteria	Bacteroidetes	Bacteroidia	Bacteroidales	Marinilabiaceae	uncultured	0	0	0	0	0	0	0	0
Otu00068	Bacteria	Verrucomicrobia	WCHB1-41	WCHB1-41_or	WCHB1-41_fa	WCHB1-41_ge	0.000706464	0.00150739	0.00831025	0.0179415	0.00961538	0.000696864	0	0.00571561
Otu00069	Bacteria	Gemmatimonadetes	BD2-11_terrestrial_group	BD2-11_terrestrial_group_or	BD2-11_terrestrial_group_fa	BD2-11_terrestrial_group_ge	0	0	0	0	0	0	0	0
Otu00070	Bacteria	Proteobacteria	Deltaproteobacteria	Desulfarculales	Desulfarculaceae	Desulfatiglans	0.00459202	0.00602954	0.00554017	0.0025181	0.00448718	0.0101045	0.0067659	0.00566914
Otu00071	Bacteria	unclassified	unclassified	unclassified	unclassified	unclassified	0	0	0	0	0	0	0	0
Otu00072	Bacteria	Bacteroidetes	unclassified	unclassified	unclassified	unclassified	0.00317909	0.00452216	0.00831025	0.00881335	0.00544872	0.00557491	0.00067659	0.0052974
Otu00073	Bacteria	Bacteroidetes	Bacteroidia	Bacteroidales	Marinilabiaceae	uncultured	0	0	0	0	0	0	0	0
Otu00074	Bacteria	Firmicutes	Clostridia	Clostridiales	Ruminococcaceae	unclassified	0.015189	0.0147724	0.00523238	0	0	0.000348432	0.000338295	0.00515799
Otu00075	Bacteria	Verrucomicrobia	WCHB1-41	WCHB1-41_or	WCHB1-41_fa	WCHB1-41_ge	0.00176616	0.00361773	0.00584795	0.0138495	0.00833333	0	0.000338295	0.00497212
Otu00076	Bacteria	Chloroflexi	SBR2076	SBR2076_or	SBR2076_fa	SBR2076_ge	0	0	0	0	0	0	0	0
Otu00077	Bacteria	Chloroflexi	Dehalococcoidia	GIF9	GIF9_fa	GIF9_ge	0.0010597	0.00150739	0.000307787	0	0.00128205	0.00243902	0.0287551	0.00487918
Otu00078	Bacteria	Bacteroidetes	Bacteroidia	Bacteroidales	Marinilabiaceae	unclassified	0.000706464	0.00150739	0.00800246	0.0125905	0.00929487	0	0.00067659	0.00483271
Otu00079	Bacteria	Proteobacteria	Deltaproteobacteria	Desulfuromonadales	unclassified	unclassified	0	0	0	0	0	0	0.00067659	9.29368e-05
Otu00080	Bacteria	Firmicutes	Clostridia	Clostridiales	Clostridiaceae_2	unclassified	0.00176616	0.0027133	0.0113881	0.00944287	0.00384615	0.00174216	0.00101488	0.00469331
Otu00081	Bacteria	Proteobacteria	Gammaproteobacteria	Chromatiales	Halothiobacillaceae	Halothiobacillus	0	0	0	0	0	0	0	0
Otu00082	Bacteria	Proteobacteria	Deltaproteobacteria	Desulfobacterales	Desulfobacteraceae	uncultured	0.00353232	0.00452216	0.00400123	0.00409191	0.00608974	0.00313589	0.0064276	0.0045539
Otu00083	Bacteria	Acetothermia	Acetothermia_cl	Acetothermia_or	Acetothermia_fa	Acetothermia_ge	0	0	0	0	0	0	0	0
Otu00084	Bacteria	Cloacimonetes	unclassified	unclassified	unclassified	unclassified	0.00565171	0.00331625	0.00369344	0.0025181	0.00160256	0.00383275	0.011502	0.00450743
Otu00085	Bacteria	Proteobacteria	Zetaproteobacteria	Mariprofundales	Mariprofundaceae	Mariprofundus	0	0	0	0	0	0	0	0
Otu00086	Bacteria	Deferribacteres	Deferribacteres	Deferribacterales	Deferribacteraceae	Flexistipes	0	0	0	0	0	0	0	0
Otu00087	Bacteria	Proteobacteria	Gammaproteobacteria	Alteromonadales	Idiomarinaceae	Aliidiomarina	0.00176616	0.0111547	0.00923361	0.00157381	0.00352564	0	0.00067659	0.00418216
Otu00088	Bacteria	Firmicutes	Clostridia	Clostridiales	Syntrophomonadaceae	Dethiobacter	0.00388555	0.00482364	0.00307787	0.00125905	0.0025641	0.00348432	0.0101488	0.00413569
Otu00089	Bacteria	Ignavibacteriae	Ignavibacteria	Ignavibacteriales	BSN166	BSN166_ge	0.00282586	0.00241182	0.00338566	0.00125905	0.00416667	0.00522648	0.00981055	0.00408922
Otu00090	Bacteria	Proteobacteria	Deltaproteobacteria	Desulfobacterales	Desulfobacteraceae	unclassified	0.00282586	0.00512511	0.00400123	0.00409191	0.00320513	0.00452962	0.00439783	0.00404275
Otu00091	Bacteria	Chloroflexi	Dehalococcoidia	GIF9	GIF9_fa	GIF9_ge	0.00459202	0.00422068	0.00184672	0	0.00320513	0.00418118	0.0108254	0.00404275
Otu00092	Bacteria	Proteobacteria	Deltaproteobacteria	Desulfobacterales	Desulfobulbaceae	Desulfobulbus	0	0	0	0	0	0	0	0
Otu00093	Bacteria	Proteobacteria	Deltaproteobacteria	Syntrophobacterales	Syntrophobacteraceae	unclassified	0	0	0	0	0	0	0	0
Otu00094	Bacteria	Firmicutes	Clostridia	Thermoanaerobacterales	Thermoanaerobacteraceae	Ammonifex	0	0	0	0	0	0	0	0
Otu00095	Bacteria	Nitrospirae	Nitrospira	Nitrospirales	Nitrospiraceae	uncultured	0	0	0	0	0	0	0	0
Otu00096	Bacteria	Bacteroidetes	Cytophagia	Cytophagales	Cyclobacteriaceae	Cecembia	0.00459202	0.00542659	0.00677131	0.000314762	0.00192308	0.00487805	0.00067659	0.0035316
Otu00097	Bacteria	Bacteroidetes	Sphingobacteriia	Sphingobacteriales	Saprospiraceae	uncultured	0.00211939	0.00542659	0.0120037	0	0.00160256	0.00139373	0.00101488	0.00348513
Otu00098	Bacteria	Proteobacteria	Deltaproteobacteria	Desulfobacterales	Desulfobulbaceae	Desulfobulbus	0	0	0	0	0	0	0	0
Otu00099	Bacteria	Proteobacteria	Gammaproteobacteria	unclassified	unclassified	unclassified	0	0	0	0	0	0	0	0
Otu00100	Bacteria	Chloroflexi	Anaerolineae	Anaerolineales	Anaerolineaceae	uncultured	0.00423878	0.00361773	0.0024623	0.00188857	0.00192308	0.00348432	0.0064276	0.00339219
Otu00101	Bacteria	Tenericutes	Mollicutes	Acholeplasmatales	Acholeplasmataceae	Acholeplasma	0.000353232	0.00301477	0.00554017	0.0113314	0.0025641	0	0	0.00339219
Otu00102	Bacteria	Planctomycetes	Phycisphaerae	unclassified	unclassified	unclassified	0	0	0	0	0	0	0	0
Otu00104	Bacteria	Acetothermia	Acetothermia_cl	Acetothermia_or	Acetothermia_fa	Acetothermia_ge	0	0	0	0	0	0	0	0
Otu00105	Bacteria	Proteobacteria	Betaproteobacteria	Rhodocyclales	Rhodocyclaceae	Azoarcus	0.000353232	0.00150739	0.0107725	0.00723953	0.00224359	0	0	0.00329926
Otu00106	Bacteria	unclassified	unclassified	unclassified	unclassified	unclassified	0	0	0	0	0	0	0	0
Otu00107	Bacteria	Chloroflexi	Anaerolineae	Anaerolineales	Anaerolineaceae	uncultured	0.00317909	0.00361773	0.00307787	0.00377715	0.00480769	0.00209059	0.00101488	0.00311338
Otu00108	Bacteria	Chloroflexi	Anaerolineae	Anaerolineales	Anaerolineaceae	uncultured	0.00388555	0.00150739	0.00307787	0.00157381	0.00160256	0.00557491	0.00507442	0.00311338
Otu00109	Bacteria	Gemmatimonadetes	BD2-11_terrestrial_group	BD2-11_terrestrial_group_or	BD2-11_terrestrial_group_fa	BD2-11_terrestrial_group_ge	0	0	0	0	0	0	0	0
Otu00110	Bacteria	Proteobacteria	Gammaproteobacteria	Chromatiales	Ectothiorhodospiraceae	Thioalkalispira	0.00211939	0.00150739	0	0	0.000320513	0.00139373	0.00067659	0.000836431
Otu00111	Bacteria	Proteobacteria	Deltaproteobacteria	Desulfobacterales	Desulfobulbaceae	Desulfobulbus	0.000706464	0.00150739	0.00184672	0.00629525	0.00544872	0.00348432	0.00135318	0.00297398
Otu00112	Bacteria	Proteobacteria	Gammaproteobacteria	Thiotrichales	Piscirickettsiaceae	Thioalkalimicrobium	0.0158954	0.00422068	0.000615574	0.000314762	0	0	0.00067659	0.00297398
Otu00113	Bacteria	Microgenomates	Candidatus_Woesebacteria	Candidatus_Woesebacteria_or	Candidatus_Woesebacteria_fa	Candidatus_Woesebacteria_ge	0.00388555	0.00331625	0.000307787	0.00157381	0.00384615	0.00766551	0.000338295	0.00292751
Otu00114	Bacteria	Parcubacteria	Parcubacteria_cl	Parcubacteria_or	Parcubacteria_fa	Parcubacteria_ge	0	0	0	0	0	0	0	0
Otu00115	Bacteria	Proteobacteria	Gammaproteobacteria	Methylococcales	Marine_Methylotrophic_Group_1	Marine_Methylotrophic_Group_1_ge	0.00176616	0.00633102	0.000615574	0.00786906	0.00224359	0.000696864	0	0.00288104
Otu00116	Bacteria	Bacteroidetes	Bacteroidia	Bacteroidales	Marinilabiaceae	uncultured	0	0	0	0	0	0	0	0
Otu00117	Bacteria	Proteobacteria	Deltaproteobacteria	Desulfarculales	Desulfarculaceae	Desulfatiglans	0.00141293	0.00150739	0.00369344	0.000944287	0.00224359	0.00243902	0.0067659	0.00269517
Otu00118	Bacteria	Mirinimicrobia_(SAR406_clade)	Mirinimicrobia_(SAR406_clade)	Mirinimicrobia_(SAR406_clade)	Mirinimicrobia_(SAR406_clade)	Mirinimicrobia_(SAR406_clade)	0	0	0	0	0	0	0	0
Otu00119	Bacteria	Proteobacteria	Deltaproteobacteria	Desulfuromonadales	Geobacteraceae	Geoalkalibacter	0.000353232	0.00211034	0.00215451	0.00881335	0.00288462	0.000348432	0.00067659	0.00255576
Otu00120	Bacteria	CPR2	CPR2_cl	CPR2_or	CPR2_fa	CPR2_ge	0	0	0	0	0	0	0	0
Otu00121	Bacteria	Proteobacteria	Deltaproteobacteria	Desulfobacterales	Desulfobacteraceae	Desulfosalsimonas	0	0	0	0	0	0	0	0
Otu00122	Bacteria	Bacteroidetes	Bacteroidia	Bacteroidales	Marinilabiaceae	unclassified	0	0.00120591	0.00584795	0.00472144	0.00320513	0.00139373	0.00135318	0.00260223
Otu00123	Bacteria	Chloroflexi	Anaerolineae	Anaerolineales	Anaerolineaceae	uncultured	0.000353232	0.00301477	0.00153894	0.00283286	0.00224359	0.00348432	0.00473613	0.00260223
Otu00124	Bacteria	Planctomycetes	Phycisphaerae	MSBL9	MSBL9_fa	MSBL9_ge	0.0010597	0.00150739	0	0	0.000961538	0.000696864	0.00101488	0.000743494
Otu00125	Bacteria	Firmicutes	Clostridia	Clostridiales	Syntrophomonadaceae	uncultured	0.0010597	0.00241182	0.000615574	0.00125905	0.00192308	0.00278746	0.00811908	0.00255576
Otu00126	Bacteria	Spirochaetae	Spirochaetes	Spirochaetales	Spirochaetaceae	Spirochaeta_2	0.00211939	0.00361773	0.00153894	0.0025181	0.00192308	0.00418118	0.00169147	0.00250929
Otu00127	Bacteria	Gracilibacteria	Gracilibacteria_cl	Gracilibacteria_or	Gracilibacteria_fa	Gracilibacteria_ge	0	0.000301477	0	0	0	0.0010453	0.0169147	0.00250929
Otu00128	Bacteria	Ignavibacteriae	Ignavibacteria	Ignavibacteriales	BSV26	BSV26_ge	0.00529848	0.00422068	0.000923361	0	0.00416667	0.00243902	0.00067659	0.00250929
Otu00129	Bacteria	Bacteroidetes	Flavobacteriia	Flavobacteriales	Flavobacteriaceae	Gillisia	0	0.000904432	0.00215451	0.00629525	0.00705128	0.000348432	0	0.00246283
Otu00130	Bacteria	Proteobacteria	Deltaproteobacteria	Desulfuromonadales	Desulfuromonadaceae	Desulfuromusa	0	0.00331625	0.00153894	0.0075543	0.00448718	0	0	0.00250929
Otu00131	Bacteria	Mirinimicrobia_(SAR406_clade)	Mirinimicrobia_(SAR406_clade)	Mirinimicrobia_(SAR406_clade)	Mirinimicrobia_(SAR406_clade)	Mirinimicrobia_(SAR406_clade)	0	0	0	0	0	0	0	0
Otu00132	Bacteria	Bacteroidetes	Sphingobacteriia	Sphingobacteriales	Saprospiraceae	uncultured	0.0010597	0.00361773	0.00215451	0.0025181	0.00352564	0.00348432	0.00101488	0.00250929
Otu00133	Bacteria	Tenericutes	Mollicutes	NB1-n	NB1-n_fa	NB1-n_ge	0.0010597	0.00211034	0.00554017	0.00472144	0.00128205	0.0010453	0	0.00232342
Otu00134	Bacteria	Firmicutes	Clostridia	Clostridiales	MAT-CR-H4-C10	MAT-CR-H4-C10_ge	0	0	0	0	0	0	0	0
Otu00135	Bacteria	Chloroflexi	Dehalococcoidia	FS117-23B-02	FS117-23B-02_fa	FS117-23B-02_ge	0.000706464	0.00120591	0.000307787	0	0.000641026	0.00139373	0.0118403	0.00223048
Otu00136	Bacteria	Proteobacteria	Deltaproteobacteria	Desulfuromonadales	Desulfuromonadaceae	Pelobacter	0.00211939	0.00180886	0.000923361	0.00598048	0.00448718	0	0	0.00223048
Otu00137	Bacteria	Proteobacteria	Deltaproteobacteria	Sva0485	Sva0485_fa	Sva0485_ge	0.00353232	0.00150739	0.00153894	0.000314762	0.00192308	0.00209059	0.00507442	0.00223048
Otu00138	Bacteria	Proteobacteria	Gammaproteobacteria	Gammaproteobacteria_Incertae_Sedis	Unknown_Family	uncultured	0	0	0	0	0	0	0	0
Otu00139	Bacteria	Spirochaetae	Spirochaetes	Spirochaetales	Spirochaetaceae	Spirochaeta_2	0.00141293	0.00120591	0.000307787	0.00220334	0.00128205	0.00348432	0.00338295	0.00185874
Otu00140	Bacteria	Bacteroidetes	unclassified	unclassified	unclassified	unclassified	0.0010597	0.00331625	0.00307787	0.00472144	0.00224359	0.000348432	0	0.00218401
Otu00141	Bacteria	Proteobacteria	Deltaproteobacteria	Desulfobacterales	Desulfobulbaceae	Desulfurivibrio	0.00211939	0.00331625	0.00307787	0.000629525	0.0025641	0.00313589	0.000338295	0.00218401
Otu00142	Bacteria	Proteobacteria	Deltaproteobacteria	Desulfobacterales	Desulfobacteraceae	Desulfonatronobacter	0.00282586	0.00301477	0.0024623	0.00125905	0.0025641	0.00139373	0.00169147	0.00218401
Otu00144	Bacteria	Spirochaetae	Spirochaetes	Spirochaetales	Spirochaetaceae	Alkalispirochaeta	0.00211939	0.00211034	0.00277008	0.00346239	0.00192308	0.00209059	0.000338295	0.00213755
Otu00145	Bacteria	Proteobacteria	Deltaproteobacteria	Bdellovibrionales	Bacteriovoracaceae	uncultured	0.00282586	0.00241182	0.000307787	0.000314762	0.00160256	0.00278746	0.00473613	0.00209108
Otu00146	Bacteria	Actinobacteria	unclassified	unclassified	unclassified	unclassified	0	0	0	0	0	0	0	0
Otu00147	Bacteria	Bacteroidetes	Bacteroidetes_Incertae_Sedis	Order_III	ML310M-34	ML310M-34_ge	0.000353232	0.00633102	0.00615574	0	0.000641026	0	0	0.00204461
Otu00148	Bacteria	Proteobacteria	Deltaproteobacteria	Desulfobacterales	Desulfobacteraceae	Desulfonatronobacter	0.00141293	0.00150739	0.00184672	0.00220334	0.00480769	0.00139373	0.00067659	0.00199814
Otu00149	Bacteria	WS2	WS2_cl	WS2_or	WS2_fa	WS2_ge	0.000353232	0.000301477	0	0	0.000641026	0	0.0131935	0.00199814
Otu00150	Bacteria	Chloroflexi	Dehalococcoidia	GIF9	GIF9_fa	GIF9_ge	0.00176616	0.0027133	0.00153894	0.00157381	0.000961538	0.00174216	0.00372124	0.00199814
Otu00151	Bacteria	Spirochaetae	Spirochaetes	Spirochaetales	Leptospiraceae	uncultured	0	0.00241182	0.00153894	0.0050362	0.00416667	0	0.000338295	0.00199814
Otu00152	Bacteria	Ignavibacteriae	Ignavibacteria	Ignavibacteriales	unclassified	unclassified	0	0	0	0	0	0	0	0
Otu00153	Bacteria	Bacteroidetes	Sphingobacteriia	Sphingobacteriales	CMW-169	CMW-169_ge	0	0.000602954	0.00461681	0.00314762	0.00480769	0	0	0.00195167
Otu00154	Bacteria	Proteobacteria	Gammaproteobacteria	Oceanospirillales	Halomonadaceae	Halomonas	0.000706464	0.000602954	0.00369344	0.00472144	0.0025641	0	0	0.00181227
Otu00155	Bacteria	unclassified	unclassified	unclassified	unclassified	unclassified	0	0	0	0	0	0	0	0
Otu00156	Bacteria	Gracilibacteria	Gracilibacteria_cl	Gracilibacteria_or	Gracilibacteria_fa	Gracilibacteria_ge	0.000353232	0.000602954	0	0	0.000320513	0.000348432	0.0121786	0.0019052
Otu00157	Bacteria	Omnitrophica	Omnitrophica_Incertae_Sedis	Unknown_Order	Unknown_Family	Candidatus_Omnitrophus	0.00423878	0.00241182	0.000923361	0.000629525	0.000961538	0.00278746	0.00135318	0.00185874
Otu00158	Bacteria	Spirochaetae	Spirochaetes	Spirochaetales	Spirochaetaceae	Spirochaeta_2	0	0.00150739	0.00400123	0.00566572	0.000641026	0.000348432	0.000338295	0.00185874
Otu00160	Bacteria	Chloroflexi	Dehalococcoidia	GIF9	GIF9_fa	GIF9_ge	0.00211939	0.000602954	0.000307787	0.00125905	0.00192308	0.00278746	0.00372124	0.0017658
Otu00161	Bacteria	Firmicutes	Clostridia	Clostridiales	TSAC18	TSAC18_ge	0.00247262	0.00241182	0.000615574	0.00125905	0.000961538	0.00313589	0.00169147	0.0017658
Otu00162	Bacteria	Firmicutes	Clostridia	Clostridiales	Lachnospiraceae	unclassified	0	0.000904432	0.00277008	0.00598048	0.00192308	0	0	0.00171933
Otu00163	Bacteria	Proteobacteria	Gammaproteobacteria	Chromatiales	Ectothiorhodospiraceae	Arhodomonas	0	0	0	0	0	0	0	0
Otu00164	Bacteria	Chloroflexi	SBR2076	SBR2076_or	SBR2076_fa	SBR2076_ge	0.00176616	0.0027133	0.000923361	0.00188857	0.000320513	0.00418118	0.000338295	0.00171933
Otu00165	Bacteria	Bacteroidetes	Bacteroidia	Bacteroidales	Marinilabiaceae	Mangroviflexus	0	0.00180886	0.0024623	0.00314762	0.00352564	0.000348432	0.000338295	0.00171933
Otu00166	Bacteria	Acetothermia	Acetothermia_cl	Acetothermia_or	Acetothermia_fa	Acetothermia_ge	0.00247262	0.0027133	0.000615574	0.000944287	0.00128205	0.00174216	0.00202977	0.00167286
Otu00167	Bacteria	Gemmatimonadetes	BD2-11_terrestrial_group	BD2-11_terrestrial_group_or	BD2-11_terrestrial_group_fa	BD2-11_terrestrial_group_ge	0.00176616	0.00120591	0.00215451	0.00125905	0.00192308	0.0010453	0.00236806	0.00167286
Otu00168	Bacteria	Proteobacteria	Gammaproteobacteria	Gammaproteobacteria_Incertae_Sedis	Unknown_Family	uncultured	0	0	0	0	0	0	0	0
Otu00169	Bacteria	Caldiserica	Caldisericia	Caldisericales	Caldisericaceae	Caldisericum	0	0	0	0	0	0	0	0
Otu00170	Bacteria	Firmicutes	Clostridia	Halanaerobiales	Halanaerobiaceae	Halanaerobium	0	0	0	0	0	0	0	0
Otu00171	Bacteria	Proteobacteria	Gammaproteobacteria	Gammaproteobacteria_Incertae_Sedis	Unknown_Family	uncultured	0.00176616	0.00180886	0.00184672	0.000629525	0.000320513	0.00139373	0.00372124	0.00162639
Otu00172	Bacteria	Parcubacteria	Parcubacteria_cl	Parcubacteria_or	Parcubacteria_fa	Parcubacteria_ge	0	0	0	0	0	0	0	0
Otu00173	Bacteria	Proteobacteria	Gammaproteobacteria	Chromatiales	Ectothiorhodospiraceae	uncultured	0	0	0	0	0	0	0	0
Otu00174	Bacteria	Proteobacteria	Gammaproteobacteria	Thiotrichales	Piscirickettsiaceae	unclassified	0.00671141	0.00180886	0.000615574	0.000944287	0.000641026	0	0.000338295	0.00153346
Otu00175	Bacteria	Ignavibacteriae	Ignavibacteria	Ignavibacteriales	BSN166	BSN166_ge	0.00176616	0.00120591	0.000307787	0	0.000961538	0.0010453	0.00575101	0.00153346
Otu00176	Bacteria	Proteobacteria	Deltaproteobacteria	Syntrophobacterales	Syntrophaceae	uncultured	0.00141293	0.00331625	0.000923361	0.00220334	0.00128205	0.000348432	0.00067659	0.00148699
Otu00177	Bacteria	Actinobacteria	Rubrobacteria	Rubrobacterales	Rubrobacteriaceae	Rubrobacter	0	0	0	0	0	0	0	0
Otu00178	Bacteria	Proteobacteria	Alphaproteobacteria	Rhodobacterales	Rhodobacteraceae	Roseovarius	0	0	0	0	0	0	0	0
Otu00179	Bacteria	Chloroflexi	Anaerolineae	Anaerolineales	Anaerolineaceae	uncultured	0.000706464	0.000904432	0.000307787	0.00125905	0.00192308	0.00139373	0.00405954	0.00148699
Otu00180	Bacteria	unclassified	unclassified	unclassified	unclassified	unclassified	0	0	0	0	0	0	0	0
Otu00181	Bacteria	Gemmatimonadetes	PAUC43f_marine_benthic_group	PAUC43f_marine_benthic_group_or	PAUC43f_marine_benthic_group_fa	PAUC43f_marine_benthic_group_ge	0	0	0	0	0	0	0	0
Otu00182	Bacteria	Firmicutes	unclassified	unclassified	unclassified	unclassified	0	0	0	0	0	0	0	0
Otu00183	Bacteria	Proteobacteria	Deltaproteobacteria	unclassified	unclassified	unclassified	0	0	0	0	0	0	0	0
Otu00184	Bacteria	Chloroflexi	Anaerolineae	Anaerolineales	Anaerolineaceae	uncultured	0.000353232	0.00150739	0.000923361	0.00125905	0.00128205	0.00174216	0.00304465	0.00144052
Otu00185	Bacteria	Atribacteria	Atribacteria_cl	Atribacteria_or	Atribacteria_fa	Atribacteria_ge	0.0010597	0.000602954	0.000923361	0	0.000641026	0.000348432	0.00169147	0.000743494
Otu00186	Bacteria	Proteobacteria	Deltaproteobacteria	Desulfobacterales	Desulfobacteraceae	unclassified	0.000353232	0.000602954	0.00123115	0.00220334	0.00448718	0.000348432	0.00067659	0.00144052
Otu00187	Bacteria	Parcubacteria	unclassified	unclassified	unclassified	unclassified	0	0	0	0	0	0	0	0
Otu00188	Bacteria	Proteobacteria	unclassified	unclassified	unclassified	unclassified	0.00247262	0.000904432	0.000615574	0.000629525	0.00128205	0.00139373	0.00304465	0.00144052
Otu00189	Bacteria	Bacteroidetes	Bacteroidetes_Incertae_Sedis	Order_III	F1-37X2	F1-37X2_ge	0.00211939	0.000904432	0.000615574	0.000629525	0.000320513	0.00139373	0.00405954	0.00139405
Otu00190	Bacteria	Bacteroidetes	Bacteroidetes_Incertae_Sedis	Order_III	unclassified	unclassified	0	0	0	0	0	0	0	0
Otu00191	Bacteria	Proteobacteria	Deltaproteobacteria	Desulfovibrionales	Desulfohalobiaceae	Desulfovermiculus	0	0	0	0	0	0	0	0
Otu00192	Bacteria	Verrucomicrobia	WCHB1-41	WCHB1-41_or	WCHB1-41_fa	WCHB1-41_ge	0	0.000301477	0.00430902	0.00346239	0.000961538	0	0	0.00134758
Otu00193	Bacteria	Chloroflexi	Anaerolineae	Anaerolineales	Anaerolineaceae	uncultured	0	0	0	0	0	0	0	0
Otu00194	Bacteria	unclassified	unclassified	unclassified	unclassified	unclassified	0.00211939	0.000904432	0.000307787	0	0.00160256	0.000696864	0.00405954	0.00134758
Otu00195	Bacteria	Firmicutes	Clostridia	unclassified	unclassified	unclassified	0	0	0	0	0	0	0	0
Otu00196	Bacteria	Spirochaetae	Spirochaetes	Spirochaetales	Spirochaetaceae	Spirochaeta_2	0	0	0	0	0	0	0	0
Otu00197	Bacteria	Bacteroidetes	Bacteroidia	Bacteroidales	Rikenellaceae	Blvii28_wastewater-sludge_group	0	0	0.00215451	0.00377715	0.00320513	0	0	0.00134758
Otu00198	Bacteria	Verrucomicrobia	Opitutae	Puniceicoccales	Puniceicoccaceae	uncultured	0.00141293	0.00180886	0.000615574	0.0025181	0.00128205	0.00139373	0	0.00130112
Otu00199	Bacteria	Parcubacteria	unclassified	unclassified	unclassified	unclassified	0.000353232	0.00150739	0	0.00220334	0.000641026	0.00209059	0.00202977	0.00125465
Otu00200	Bacteria	Lentisphaerae	Oligosphaeria	Oligosphaerales	MVP-94	MVP-94_ge	0.00141293	0.000904432	0.000307787	0.00157381	0.00160256	0.00174216	0.00169147	0.00130112
Otu00201	Bacteria	Bacteroidetes	Flavobacteriia	Flavobacteriales	Flavobacteriaceae	Planktosalinus	0.000353232	0.00361773	0.00430902	0	0	0	0	0.00125465
Otu00202	Bacteria	Spirochaetae	Spirochaetes	Spirochaetales	Leptospiraceae	uncultured	0.000353232	0.000904432	0.00277008	0.00188857	0.00160256	0.0010453	0	0.00125465
Otu00203	Bacteria	Spirochaetae	Spirochaetes	Spirochaetales	Spirochaetaceae	Spirochaeta_2	0	0.000301477	0.00123115	0.00440667	0.00224359	0.000348432	0	0.00125465
Otu00204	Bacteria	Parcubacteria	unclassified	unclassified	unclassified	unclassified	0	0	0	0	0	0	0	0
Otu00205	Bacteria	Firmicutes	Clostridia	Halanaerobiales	Halanaerobiaceae	Halanaerobium	0.000353232	0	0	0	0	0	0	4.64684e-05
Otu00206	Bacteria	Spirochaetae	Spirochaetes	Spirochaetales	Spirochaetaceae	Spirochaeta_2	0.00141293	0.00120591	0.000615574	0.000314762	0.000320513	0.00278746	0.00236806	0.00125465
Otu00207	Bacteria	Bacteroidetes	Bacteroidia	Bacteroidia_Incertae_Sedis	Draconibacteriaceae	unclassified	0	0	0	0	0	0	0	0
Otu00208	Bacteria	Bacteroidetes	Flavobacteriia	Flavobacteriales	Flavobacteriaceae	Psychroflexus	0.000353232	0.00150739	0.00123115	0.00409191	0.000961538	0	0	0.00120818
Otu00209	Bacteria	Spirochaetae	Spirochaetes	Spirochaetales	Spirochaetaceae	Spirochaeta_2	0	0	0	0	0	0	0	0
Otu00210	Bacteria	Parcubacteria	Candidatus_Falkowbacteria	Candidatus_Falkowbacteria_or	Candidatus_Falkowbacteria_fa	Candidatus_Falkowbacteria_ge	0.0010597	0.000904432	0.00123115	0.00125905	0.00160256	0.00243902	0	0.00120818
Otu00211	Bacteria	Proteobacteria	Alphaproteobacteria	Rhodobacterales	Rhodobacteraceae	unclassified	0	0	0	0	0	0	0	0
Otu00212	Bacteria	Proteobacteria	Deltaproteobacteria	Bdellovibrionales	Bacteriovoracaceae	Deferrisoma	0.000353232	0.000301477	0.000615574	0.00535096	0.00160256	0	0	0.00120818
Otu00213	Bacteria	Ignavibacteriae	Ignavibacteria	Ignavibacteriales	Ignavibacteriales_fa	Ignavibacteriales_ge	0	0	0	0	0	0	0	0
Otu00214	Bacteria	Parcubacteria	unclassified	unclassified	unclassified	unclassified	0	0	0	0	0	0	0	0
Otu00215	Bacteria	Bacteroidetes	Flavobacteriia	Flavobacteriales	Cryomorphaceae	unclassified	0	0	0.00646353	0.00125905	0	0	0	0.00116171
Otu00216	Bacteria	Parcubacteria	unclassified	unclassified	unclassified	unclassified	0	0	0	0	0	0	0	0
Otu00217	Bacteria	Proteobacteria	Deltaproteobacteria	Desulfobacterales	Desulfobacteraceae	unclassified	0	0	0	0	0	0	0	0
Otu00218	Bacteria	Deinococcus-Thermus	Deinococci	Deinococcales	Trueperaceae	Truepera	0.00176616	0.00120591	0.000923361	0.00125905	0.000320513	0.00139373	0.00135318	0.00116171
Otu00219	Bacteria	Proteobacteria	Deltaproteobacteria	Desulfobacterales	Desulfobulbaceae	unclassified	0	0	0	0	0	0	0	0
Otu00220	Bacteria	Gemmatimonadetes	BD2-11_terrestrial_group	BD2-11_terrestrial_group_or	BD2-11_terrestrial_group_fa	BD2-11_terrestrial_group_ge	0.0010597	0.000904432	0.000615574	0.000944287	0.00128205	0.00278746	0.00067659	0.00116171
Otu00221	Bacteria	Proteobacteria	Deltaproteobacteria	Desulfuromonadales	unclassified	unclassified	0	0	0.0024623	0.00377715	0.00128205	0	0	0.00111524
Otu00222	Bacteria	Proteobacteria	Gammaproteobacteria	unclassified	unclassified	unclassified	0.00211939	0.000301477	0.000615574	0.000629525	0.000961538	0.00174216	0.00169147	0.00111524
Otu00223	Bacteria	Chloroflexi	Ardenticatenia	uncultured	uncultured_fa	uncultured_ge	0	0	0	0	0	0	0	0
Otu00224	Bacteria	Proteobacteria	Gammaproteobacteria	Gammaproteobacteria_Incertae_Sedis	Unknown_Family	Methylonatrum	0.00141293	0.00120591	0.00123115	0	0.000641026	0.00139373	0.00202977	0.00111524
Otu00225	Bacteria	Proteobacteria	Gammaproteobacteria	unclassified	unclassified	unclassified	0	0	0	0	0	0	0	0
Otu00226	Bacteria	Aminicenantes	Aminicenantes_cl	Aminicenantes_or	Aminicenantes_fa	Aminicenantes_ge	0	0	0	0	0	0	0	0
Otu00227	Bacteria	unclassified	unclassified	unclassified	unclassified	unclassified	0	0	0	0	0	0	0	0
Otu00228	Bacteria	Spirochaetae	Spirochaetes	Spirochaetales	Spirochaetaceae	Spirochaeta_2	0.00211939	0.00150739	0.000307787	0.000944287	0.000961538	0.00139373	0.000338295	0.00106877
Otu00229	Bacteria	Gracilibacteria	Gracilibacteria_cl	Gracilibacteria_or	Gracilibacteria_fa	Gracilibacteria_ge	0.0010597	0.00120591	0.000307787	0.000314762	0	0.00348432	0.00135318	0.00106877
Otu00230	Bacteria	Planctomycetes	Planctomycetacia	Planctomycetales	Planctomycetaceae	Pirellula	0.00317909	0.000602954	0.00123115	0	0.000641026	0.0010453	0.00067659	0.0010223
Otu00231	Bacteria	unclassified	unclassified	unclassified	unclassified	unclassified	0.00141293	0.000301477	0	0.00314762	0.00128205	0.000696864	0.000338295	0.0010223
Otu00233	Bacteria	Chrysiogenetes	Chrysiogenetes	Chrysiogenales	Chrysiogenaceae	Desulfurispirillum	0	0.000904432	0.00492459	0.000944287	0	0	0	0.0010223
Otu00234	Bacteria	Proteobacteria	Alphaproteobacteria	Rhodobacterales	Rhodobacteraceae	Roseovarius	0	0	0	0	0	0	0	0
Otu00235	Bacteria	Firmicutes	Clostridia	Clostridiales	Family_XII	Fusibacter	0	0	0	0	0	0	0	0
Otu00236	Bacteria	Parcubacteria	Parcubacteria_cl	Parcubacteria_or	Parcubacteria_fa	Parcubacteria_ge	0	0	0	0	0	0	0	0
Otu00237	Bacteria	AC1	AC1_cl	AC1_or	AC1_fa	AC1_ge	0	0	0	0	0	0	0	0
Otu00238	Bacteria	Parcubacteria	Parcubacteria_cl	Parcubacteria_or	Parcubacteria_fa	Parcubacteria_ge	0	0	0	0	0	0	0	0
Otu00239	Bacteria	Bacteroidetes	Bacteroidetes_Incertae_Sedis	Order_III	uncultured	uncultured_ge	0.000706464	0.00211034	0.000923361	0.000314762	0.000641026	0.00209059	0	0.000975836
Otu00240	Bacteria	Omnitrophica	Omnitrophica_cl	Omnitrophica_or	Omnitrophica_fa	Omnitrophica_ge	0	0	0	0	0	0	0	0
Otu00241	Bacteria	Firmicutes	Clostridia	Clostridiales	Family_XII	Fusibacter	0	0.000301477	0.000307787	0.00314762	0.0025641	0	0	0.000929368
Otu00242	Bacteria	Proteobacteria	Deltaproteobacteria	Myxococcales	UASB-TL25	UASB-TL25_ge	0	0.000602954	0.00153894	0.00283286	0.00128205	0	0	0.000929368
Otu00243	Bacteria	Acetothermia	Acetothermia_cl	Acetothermia_or	Acetothermia_fa	Acetothermia_ge	0	0	0	0	0	0	0	0
Otu00244	Bacteria	Actinobacteria	OPB41	OPB41_or	OPB41_fa	OPB41_ge	0	0	0	0	0	0	0	0
Otu00245	Bacteria	Parcubacteria	unclassified	unclassified	unclassified	unclassified	0	0	0	0	0	0	0	0
Otu00246	Bacteria	Proteobacteria	Gammaproteobacteria	Alteromonadales	Alteromonadaceae	Marinobacter	0	0	0	0.000314762	0	0	0.000338295	9.29368e-05
Otu00247	Bacteria	Proteobacteria	Deltaproteobacteria	Desulfobacterales	Desulfobacteraceae	Desulfonatronobacter	0	0	0	0	0	0	0	0
Otu00248	Bacteria	Ignavibacteriae	Ignavibacteria	Ignavibacteriales	Ignavibacteriales_Incertae_Sedis	Melioribacter	0	0	0	0	0	0	0	0
Otu00249	Bacteria	Acetothermia	Acetothermia_cl	Acetothermia_or	Acetothermia_fa	Acetothermia_ge	0	0	0	0	0	0	0	0
Otu00250	Bacteria	Firmicutes	Clostridia	Clostridiales	Syntrophomonadaceae	Dethiobacter	0.00141293	0.00120591	0.00123115	0.000629525	0.000320513	0	0.00135318	0.0008829
Otu00251	Bacteria	Chloroflexi	SBR2076	SBR2076_or	SBR2076_fa	SBR2076_ge	0	0	0	0	0	0	0	0
Otu00252	Bacteria	Proteobacteria	Deltaproteobacteria	Desulfarculales	Desulfarculaceae	Desulfatiglans	0	0	0	0	0	0	0	0
Otu00253	Bacteria	unclassified	unclassified	unclassified	unclassified	unclassified	0.00141293	0.000602954	0.00153894	0.000944287	0.000641026	0.000348432	0.00067659	0.0008829
Otu00255	Bacteria	Chloroflexi	SBR2076	SBR2076_or	SBR2076_fa	SBR2076_ge	0.000706464	0	0.000923361	0.000944287	0.000961538	0.00139373	0.00135318	0.0008829
Otu00256	Bacteria	Mirinimicrobia_(SAR406_clade)	Mirinimicrobia_(SAR406_clade)	Mirinimicrobia_(SAR406_clade)	Mirinimicrobia_(SAR406_clade)	Mirinimicrobia_(SAR406_clade)	0	0	0	0	0	0	0	0
Otu00257	Bacteria	Proteobacteria	Gammaproteobacteria	Gammaproteobacteria_Incertae_Sedis	Unknown_Family	Thiohalophilus	0	0	0	0	0	0	0	0
Otu00258	Bacteria	Acetothermia	Acetothermia_cl	Acetothermia_or	Acetothermia_fa	Acetothermia_ge	0	0	0	0	0	0	0	0
Otu00259	Bacteria	Bacteroidetes	Bacteroidetes_Incertae_Sedis	Order_III	uncultured	uncultured_ge	0.0010597	0.00180886	0.00123115	0.000314762	0.000320513	0.0010453	0	0.000836431
Otu00260	Bacteria	Cloacimonetes	MSBL8	MSBL8_or	MSBL8_fa	MSBL8_ge	0.00141293	0.000301477	0.000307787	0.000314762	0.000961538	0.000696864	0.00202977	0.000836431
Otu00261	Bacteria	Bacteroidetes	unclassified	unclassified	unclassified	unclassified	0	0	0	0	0	0	0	0
Otu00262	Bacteria	unclassified	unclassified	unclassified	unclassified	unclassified	0	0	0	0	0	0	0	0
Otu00263	Bacteria	Spirochaetae	Spirochaetes	Spirochaetales	Spirochaetaceae	Alkalispirochaeta	0.0010597	0.000301477	0.00123115	0.000944287	0.00192308	0.000348432	0	0.000836431
Otu00264	Bacteria	Proteobacteria	Deltaproteobacteria	Syntrophobacterales	Syntrophobacteraceae	uncultured	0.00141293	0.000301477	0.000615574	0.000314762	0.000641026	0.0010453	0.00169147	0.000836431
Otu00265	Bacteria	Spirochaetae	Spirochaetes	Spirochaetales	Spirochaetaceae	Spirochaeta_2	0.00141293	0.000602954	0.000307787	0	0.000320513	0.00174216	0.00169147	0.000836431
Otu00266	Bacteria	Actinobacteria	Coriobacteriia	Coriobacteriales	Coriobacteriaceae	uncultured	0.0010597	0.000301477	0	0.000314762	0	0.00139373	0.00304465	0.000836431
Otu00268	Bacteria	unclassified	unclassified	unclassified	unclassified	unclassified	0	0	0	0	0	0	0	0
Otu00269	Bacteria	Parcubacteria	Parcubacteria_cl	Parcubacteria_or	Parcubacteria_fa	Parcubacteria_ge	0	0	0	0	0	0	0	0
Otu00270	Bacteria	unclassified	unclassified	unclassified	unclassified	unclassified	0	0	0	0	0	0	0	0
Otu00271	Bacteria	Proteobacteria	Alphaproteobacteria	Rhodobacterales	Rhodobacteraceae	unclassified	0	0	0	0	0	0	0	0
Otu00272	Bacteria	Verrucomicrobia	Opitutae	Puniceicoccales	Puniceicoccaceae	unclassified	0	0.00241182	0.00123115	0.000314762	0.00160256	0	0	0.000836431
Otu00273	Bacteria	Actinobacteria	Nitriliruptoria	Nitriliruptorales	Nitriliruptoraceae	Nitriliruptoraceae_ge	0	0	0	0	0	0	0	0
Otu00274	Bacteria	unclassified	unclassified	unclassified	unclassified	unclassified	0	0	0	0	0	0	0	0
Otu00275	Bacteria	unclassified	unclassified	unclassified	unclassified	unclassified	0	0	0	0	0	0	0	0
Otu00276	Bacteria	Firmicutes	Clostridia	Clostridiales	Clostridiales_Incertae_Sedis	Dethiosulfatibacter	0.0010597	0.000602954	0.000307787	0.000629525	0.000320513	0.00174216	0.00101488	0.000789963
Otu00277	Bacteria	Proteobacteria	Gammaproteobacteria	unclassified	unclassified	unclassified	0	0	0	0	0	0	0	0
Otu00278	Bacteria	Proteobacteria	Deltaproteobacteria	Desulfovibrionales	Desulfohalobiaceae	Desulfovermiculus	0	0	0	0	0	0	0	0
Otu00279	Bacteria	Bacteroidetes	Bacteroidia	Bacteroidales	Marinilabiaceae	uncultured	0	0	0	0	0	0	0	0
Otu00280	Bacteria	unclassified	unclassified	unclassified	unclassified	unclassified	0.00176616	0.00120591	0.000923361	0.000944287	0.000641026	0	0	0.000789963
Otu00281	Bacteria	PAUC34f	PAUC34f_cl	PAUC34f_or	PAUC34f_fa	PAUC34f_ge	0.000353232	0.000602954	0.000615574	0.000944287	0.000320513	0.000348432	0.00101488	0.000604089
Otu00282	Bacteria	Proteobacteria	Deltaproteobacteria	Desulfobacterales	Desulfobacteraceae	uncultured	0	0	0	0	0	0	0	0
Otu00283	Bacteria	Proteobacteria	Deltaproteobacteria	Desulfuromonadales	unclassified	unclassified	0	0.000301477	0	0.00377715	0.000961538	0	0	0.000743494
Otu00284	Bacteria	Firmicutes	Clostridia	Clostridiales	Peptococcaceae	uncultured	0	0	0	0	0	0	0	0
Otu00285	Bacteria	Actinobacteria	Coriobacteriia	Coriobacteriales	Coriobacteriaceae	uncultured	0.000353232	0.000904432	0.000923361	0.00188857	0	0	0.00101488	0.000743494
Otu00286	Bacteria	Deferribacteres	Deferribacteres_Incertae_Sedis	Unknown_Order	Unknown_Family	Caldithrix	0.0010597	0.000904432	0	0.000629525	0.000961538	0.000348432	0.00135318	0.000743494
Otu00287	Bacteria	Mirinimicrobia_(SAR406_clade)	Mirinimicrobia_(SAR406_clade)	Mirinimicrobia_(SAR406_clade)	Mirinimicrobia_(SAR406_clade)	Mirinimicrobia_(SAR406_clade)	0	0	0	0	0	0	0	0
Otu00288	Bacteria	Proteobacteria	Deltaproteobacteria	Myxococcales	unclassified	unclassified	0.0010597	0.000904432	0.00123115	0.000629525	0.000961538	0.000348432	0	0.000743494
Otu00289	Bacteria	Proteobacteria	Deltaproteobacteria	Desulfobacterales	Desulfobulbaceae	MSBL7	0	0	0.000615574	0.00157381	0.00192308	0.000696864	0.000338295	0.000743494
Otu00290	Bacteria	Bacteroidetes	Bacteroidia	Bacteroidales	Marinilabiaceae	uncultured	0.00141293	0.000301477	0.000615574	0.000314762	0.000641026	0.000696864	0.00135318	0.000743494
Otu00291	Bacteria	unclassified	unclassified	unclassified	unclassified	unclassified	0	0	0	0	0	0	0	0
Otu00292	Bacteria	Bacteroidetes	Bacteroidia	Bacteroidales	ML635J-40_aquatic_group	ML635J-40_aquatic_group_ge	0.000706464	0.000602954	0.000923361	0.000629525	0.000641026	0.0010453	0.000338295	0.000697026
Otu00293	Bacteria	Proteobacteria	Gammaproteobacteria	Oceanospirillales	Halomonadaceae	Halomonas	0.000353232	0.000301477	0.00277008	0	0.000320513	0.000696864	0.000338295	0.000697026
Otu00294	Bacteria	Omnitrophica	Omnitrophica_cl	Omnitrophica_or	Omnitrophica_fa	Omnitrophica_ge	0.0010597	0.000602954	0.000615574	0.000314762	0.00128205	0.0010453	0	0.000697026
Otu00295	Bacteria	Elusimicrobia	Elusimicrobia	Lineage_IV	Lineage_IV_fa	Lineage_IV_ge	0.000706464	0.00150739	0.00153894	0.000629525	0	0.000348432	0	0.000697026
Otu00296	Bacteria	Chloroflexi	SBR2076	SBR2076_or	SBR2076_fa	SBR2076_ge	0	0	0	0	0	0	0	0
Otu00297	Bacteria	Firmicutes	Clostridia	Halanaerobiales	Halanaerobiaceae	Halanaerobium	0	0	0	0	0	0	0	0
Otu00298	Bacteria	Thermotogae	Thermotogae	Petrotogales	Petrotogaceae	SC103	0	0	0	0	0	0	0	0
Otu00299	Bacteria	Proteobacteria	Deltaproteobacteria	Syntrophobacterales	Syntrophobacteraceae	Desulforhabdus	0.000353232	0.000904432	0.000923361	0	0	0.0010453	0.00169147	0.000697026
Otu00301	Bacteria	Proteobacteria	Deltaproteobacteria	Desulfarculales	Desulfarculaceae	Desulfatiglans	0	0	0	0	0	0	0	0
Otu00303	Bacteria	Chloroflexi	Anaerolineae	Anaerolineales	Anaerolineaceae	uncultured	0.0010597	0.000301477	0.000923361	0.000944287	0.000641026	0.000348432	0.000338295	0.000650558
Otu00304	Bacteria	WS2	WS2_cl	WS2_or	WS2_fa	WS2_ge	0.0010597	0.00120591	0	0.000314762	0.000320513	0.0010453	0.00067659	0.000650558
Otu00305	Bacteria	Chloroflexi	Anaerolineae	Anaerolineales	Anaerolineaceae	uncultured	0.00141293	0.000301477	0.000307787	0.000944287	0.00160256	0	0	0.000650558
Otu00306	Bacteria	Parcubacteria	Parcubacteria_cl	Parcubacteria_or	Parcubacteria_fa	Parcubacteria_ge	0	0	0	0	0	0	0	0
Otu00307	Bacteria	Proteobacteria	Betaproteobacteria	Burkholderiales	Comamonadaceae	unclassified	0	0	0	0	0	0	0	0
Otu00308	Bacteria	unclassified	unclassified	unclassified	unclassified	unclassified	0	0	0	0	0	0	0	0
Otu00309	Bacteria	Chloroflexi	Anaerolineae	Anaerolineales	Anaerolineaceae	uncultured	0.0010597	0.000301477	0	0.000314762	0.00128205	0.00139373	0.000338295	0.000650558
Otu00310	Bacteria	Chloroflexi	Anaerolineae	Anaerolineales	Anaerolineaceae	uncultured	0	0	0	0	0	0	0	0
Otu00311	Bacteria	Firmicutes	Clostridia	Clostridiales	Syntrophomonadaceae	Dethiobacter	0	0.000301477	0.000615574	0	0.000961538	0.00174216	0.00101488	0.000650558
Otu00312	Bacteria	Gemmatimonadetes	S0134_terrestrial_group	S0134_terrestrial_group_or	S0134_terrestrial_group_fa	S0134_terrestrial_group_ge	0	0	0	0	0	0	0	0
Otu00313	Bacteria	Actinobacteria	OPB41	OPB41_or	OPB41_fa	OPB41_ge	0	0	0	0.000944287	0.000961538	0.000696864	0.00202977	0.000650558
Otu00314	Bacteria	Spirochaetae	Spirochaetes	Spirochaetales	Spirochaetaceae	Spirochaeta_2	0.000353232	0.00120591	0.00123115	0.000629525	0.000641026	0.000348432	0	0.000650558
Otu00315	Bacteria	Proteobacteria	Gammaproteobacteria	Gammaproteobacteria_Incertae_Sedis	Unknown_Family	uncultured	0.000353232	0.000904432	0.00123115	0.000944287	0.000320513	0	0.000338295	0.000604089
Otu00316	Bacteria	Parcubacteria	unclassified	unclassified	unclassified	unclassified	0.0010597	0.00120591	0.000307787	0	0.000320513	0.0010453	0.00067659	0.000650558
Otu00317	Bacteria	Chloroflexi	Dehalococcoidia	unclassified	unclassified	unclassified	0.0010597	0.000904432	0.000307787	0.000314762	0	0.0010453	0.00067659	0.000604089
Otu00318	Bacteria	Bacteroidetes	Bacteroidetes_BD2-2	Bacteroidetes_BD2-2_or	Bacteroidetes_BD2-2_fa	Bacteroidetes_BD2-2_ge	0	0	0	0	0	0	0	0
Otu00319	Bacteria	Bacteroidetes	Bacteroidetes_BD2-2	Bacteroidetes_BD2-2_or	Bacteroidetes_BD2-2_fa	Bacteroidetes_BD2-2_ge	0.000706464	0	0.000307787	0	0	0.000348432	0.00304465	0.000604089
Otu00320	Bacteria	Atribacteria	Atribacteria_cl	Atribacteria_or	Atribacteria_fa	Atribacteria_ge	0	0	0	0	0	0	0	0
Otu00321	Bacteria	Parcubacteria	Parcubacteria_cl	Parcubacteria_or	Parcubacteria_fa	Parcubacteria_ge	0	0	0	0	0	0	0	0
Otu00322	Bacteria	Spirochaetae	Spirochaetes	Spirochaetales	Spirochaetaceae	Spirochaeta_2	0	0	0	0.000314762	0.000320513	0	0	9.29368e-05
Otu00323	Bacteria	Chloroflexi	Anaerolineae	Anaerolineales	Anaerolineaceae	uncultured	0	0	0	0	0	0	0	0
Otu00325	Bacteria	Parcubacteria	Parcubacteria_cl	Parcubacteria_or	Parcubacteria_fa	Parcubacteria_ge	0	0	0	0	0	0	0	0
Otu00326	Bacteria	Bacteroidetes	Sphingobacteriia	Sphingobacteriales	Lentimicrobiaceae	Lentimicrobiaceae_ge	0.000706464	0.00120591	0.000923361	0.000314762	0.000320513	0.000348432	0.000338295	0.000604089
Otu00327	Bacteria	Proteobacteria	Deltaproteobacteria	Desulfovibrionales	Desulfovibrionaceae	Desulfovibrio	0	0.000904432	0.000923361	0.00188857	0.000320513	0	0	0.000604089
Otu00328	Bacteria	Gemmatimonadetes	PAUC43f_marine_benthic_group	PAUC43f_marine_benthic_group_or	PAUC43f_marine_benthic_group_fa	PAUC43f_marine_benthic_group_ge	0	0	0	0	0	0	0	0
Otu00330	Bacteria	Bacteroidetes	Bacteroidia	Bacteroidales	Prolixibacteraceae	Prolixibacter	0	0.000301477	0.00153894	0.000944287	0.00128205	0	0	0.000604089
Otu00331	Bacteria	Proteobacteria	Deltaproteobacteria	Desulfarculales	Desulfarculaceae	Desulfatiglans	0.000353232	0.00150739	0.000615574	0.000314762	0.000320513	0.000348432	0.00067659	0.000604089
Otu00332	Bacteria	Proteobacteria	Deltaproteobacteria	Myxococcales	VHS-B4-70	VHS-B4-70_ge	0.00141293	0.000301477	0.000307787	0	0.000320513	0.0010453	0.00101488	0.000604089
Otu00333	Bacteria	Planctomycetes	Planctomycetacia	Brocadiales	Brocadiaceae	PB79	0	0	0	0	0	0	0	0
Otu00335	Bacteria	Bacteroidetes	Bacteroidia	Bacteroidales	Marinilabiaceae	uncultured	0	0	0	0	0	0	0	0
Otu00336	Bacteria	Proteobacteria	Deltaproteobacteria	Desulfobacterales	Desulfobacteraceae	unclassified	0	0.000602954	0.000923361	0.000314762	0.00160256	0	0.000338295	0.000557621
Otu00337	Bacteria	Bacteroidetes	Bacteroidetes_vadinHA17	Bacteroidetes_vadinHA17_or	Bacteroidetes_vadinHA17_fa	Bacteroidetes_vadinHA17_ge	0.000706464	0.000602954	0.000923361	0	0.000961538	0	0.00067659	0.000557621
Otu00338	Bacteria	Parcubacteria	unclassified	unclassified	unclassified	unclassified	0	0	0	0	0	0	0	0
Otu00339	Bacteria	Proteobacteria	Deltaproteobacteria	Desulfuromonadales	Desulfuromonadaceae	Desulfuromusa	0	0.000301477	0.000615574	0.00188857	0.000320513	0.000348432	0.000338295	0.000557621
Otu00340	Bacteria	Parcubacteria	unclassified	unclassified	unclassified	unclassified	0.00176616	0.000602954	0	0.000314762	0.00128205	0	0	0.000557621
Otu00341	Bacteria	Proteobacteria	Deltaproteobacteria	Desulfobacterales	Desulfobulbaceae	MSBL7	0	0	0	0	0	0	0	0
Otu00342	Bacteria	Bacteroidetes	unclassified	unclassified	unclassified	unclassified	0.000706464	0.000301477	0.000615574	0.000314762	0.000961538	0.0010453	0	0.000557621
Otu00343	Bacteria	Proteobacteria	Gammaproteobacteria	Oceanospirillales	OM182_clade	OM182_clade_ge	0	0	0	0	0	0	0	0
Otu00344	Bacteria	Elusimicrobia	Elusimicrobia	Rs-M47	Rs-M47_fa	Rs-M47_ge	0	0.000301477	0	0	0	0	0	4.64684e-05
Otu00345	Bacteria	Firmicutes	Clostridia	Clostridiales	Peptococcaceae	Desulfitibacter	0	0	0	0	0	0	0	0
Otu00346	Bacteria	Lentisphaerae	unclassified	unclassified	unclassified	unclassified	0.000706464	0.000602954	0.000615574	0.000314762	0.000961538	0.000348432	0.000338295	0.000557621
Otu00347	Bacteria	Firmicutes	Clostridia	Clostridiales	Clostridiales_Incertae_Sedis	Dethiosulfatibacter	0	0	0.000923361	0.0025181	0.000320513	0	0	0.000557621
Otu00348	Bacteria	Verrucomicrobia	Verrucomicrobiae	Verrucomicrobiales	Verrucomicrobiaceae	unclassified	0	0.00120591	0.0024623	0	0	0	0	0.000557621
Otu00349	Bacteria	Ignavibacteriae	Ignavibacteria	Ignavibacteriales	BSV26	BSV26_ge	0	0.000602954	0.00215451	0.000944287	0	0	0	0.000557621
Otu00350	Bacteria	Aminicenantes	Aminicenantes_cl	Aminicenantes_or	Aminicenantes_fa	Aminicenantes_ge	0.0010597	0	0.000615574	0.000314762	0	0.000696864	0.00135318	0.000557621
Otu00351	Bacteria	Aerophobetes	Aerophobetes_cl	Aerophobetes_or	Aerophobetes_fa	Aerophobetes_ge	0	0	0	0	0	0	0	0
Otu00352	Bacteria	Chloroflexi	Dehalococcoidia	GIF9	GIF9_fa	GIF9_ge	0	0.000904432	0.000615574	0	0.000320513	0	0.00202977	0.000557621
Otu00353	Bacteria	Proteobacteria	Deltaproteobacteria	Desulfobacterales	Desulfobacteraceae	SEEP-SRB1	0.0010597	0.000904432	0.000615574	0	0.000320513	0	0.00067659	0.000511152
Otu00354	Bacteria	Synergistetes	Synergistia	Synergistales	Synergistaceae	Thermovirga	0	0	0	0	0	0	0	0
Otu00355	Bacteria	Bacteroidetes	Bacteroidetes_Incertae_Sedis	Order_III	unclassified	unclassified	0	0	0	0	0	0	0	0
Otu00357	Bacteria	Bacteroidetes	Bacteroidia	Bacteroidales	Marinilabiaceae	unclassified	0.000706464	0.000602954	0.000307787	0.000629525	0.00128205	0	0	0.000511152
Otu00359	Bacteria	Deferribacteres	Deferribacteres	Deferribacterales	Deferribacteraceae	Flexistipes	0	0	0	0	0	0	0	0
Otu00360	Bacteria	unclassified	unclassified	unclassified	unclassified	unclassified	0	0	0	0	0	0	0	0
Otu00361	Bacteria	Proteobacteria	Deltaproteobacteria	Desulfobacterales	Desulfobacteraceae	SEEP-SRB1	0	0	0	0	0	0	0	0
Otu00362	Bacteria	Proteobacteria	Deltaproteobacteria	Myxococcales	unclassified	unclassified	0.000353232	0.000904432	0.000307787	0.000629525	0.000961538	0.000348432	0	0.000511152
Otu00363	Bacteria	Proteobacteria	Deltaproteobacteria	unclassified	unclassified	unclassified	0	0	0.00153894	0	0.00128205	0	0.000338295	0.000464684
Otu00364	Bacteria	Spirochaetae	Spirochaetes	Spirochaetales	Spirochaetaceae	unclassified	0	0	0.000307787	0.00125905	0.00128205	0	0.000338295	0.000464684
Otu00365	Bacteria	Proteobacteria	Deltaproteobacteria	Sva0485	Sva0485_fa	Sva0485_ge	0	0.000602954	0.000615574	0	0.00160256	0.000348432	0	0.000464684
Otu00366	Bacteria	Proteobacteria	Deltaproteobacteria	Sva0485	Sva0485_fa	Sva0485_ge	0.000353232	0.000602954	0.000307787	0.000314762	0.000641026	0.0010453	0	0.000464684
Otu00367	Bacteria	Proteobacteria	Deltaproteobacteria	Desulfuromonadales	unclassified	unclassified	0.0010597	0.000301477	0.000615574	0.000314762	0.000641026	0	0.000338295	0.000464684
Otu00369	Bacteria	Microgenomates	Candidatus_Woesebacteria	Candidatus_Woesebacteria_or	Candidatus_Woesebacteria_fa	Candidatus_Woesebacteria_ge	0.000353232	0.00120591	0.000307787	0	0.000641026	0	0.00067659	0.000464684
Otu00370	Bacteria	Proteobacteria	Deltaproteobacteria	Desulfobacterales	Desulfobulbaceae	Desulfobulbus	0.000353232	0	0.000923361	0	0.00160256	0.000348432	0	0.000464684
Otu00371	Bacteria	Firmicutes	Clostridia	Clostridiales	Syntrophomonadaceae	uncultured	0.000353232	0.000301477	0.000615574	0.00125905	0	0.000696864	0	0.000464684
Otu00372	Bacteria	Chloroflexi	Anaerolineae	Anaerolineales	Anaerolineaceae	uncultured	0	0.000602954	0	0.000314762	0.000320513	0.000696864	0.00135318	0.000464684
Otu00373	Bacteria	Chloroflexi	Anaerolineae	Anaerolineales	Anaerolineaceae	uncultured	0	0	0	0	0	0	0	0
Otu00374	Bacteria	Omnitrophica	Omnitrophica_cl	Omnitrophica_or	Omnitrophica_fa	Omnitrophica_ge	0	0	0	0	0	0	0	0
Otu00375	Bacteria	Bacteroidetes	Bacteroidia	Bacteroidales	Rikenellaceae	Blvii28_wastewater-sludge_group	0	0.000301477	0	0.00125905	0.00128205	0.000348432	0	0.000464684
Otu00376	Bacteria	Gracilibacteria	Gracilibacteria_cl	Gracilibacteria_or	Gracilibacteria_fa	Gracilibacteria_ge	0.000706464	0.000904432	0.000307787	0.000314762	0.000320513	0.000348432	0.000338295	0.000464684
Otu00377	Bacteria	Gemmatimonadetes	PAUC43f_marine_benthic_group	PAUC43f_marine_benthic_group_or	PAUC43f_marine_benthic_group_fa	PAUC43f_marine_benthic_group_ge	0	0	0	0	0	0	0	0
Otu00378	Bacteria	Proteobacteria	Deltaproteobacteria	Desulfobacterales	Desulfobulbaceae	MSBL7	0	0	0	0	0	0	0	0
Otu00379	Bacteria	Parcubacteria	Parcubacteria_cl	Parcubacteria_or	Parcubacteria_fa	Parcubacteria_ge	0.000353232	0.000602954	0	0.000944287	0.000320513	0.000696864	0.000338295	0.000464684
Otu00380	Bacteria	WS1	WS1_cl	WS1_or	WS1_fa	WS1_ge	0	0	0	0	0	0	0	0
Otu00381	Bacteria	unclassified	unclassified	unclassified	unclassified	unclassified	0	0	0	0.00157381	0.00160256	0	0	0.000464684
Otu00382	Bacteria	Spirochaetae	Spirochaetes	Spirochaetales	Spirochaetaceae	Spirochaeta_2	0	0	0	0	0	0	0	0
Otu00383	Bacteria	unclassified	unclassified	unclassified	unclassified	unclassified	0	0	0	0	0	0	0	0
Otu00384	Bacteria	Firmicutes	Clostridia	Clostridiales	Syntrophomonadaceae	unclassified	0	0.000301477	0.000307787	0.000944287	0.000320513	0.0010453	0.000338295	0.000464684
Otu00385	Bacteria	Proteobacteria	Alphaproteobacteria	Rhodospirillales	Rhodospirillaceae	Rhodovibrio	0	0	0	0	0	0	0	0
Otu00386	Bacteria	Proteobacteria	Deltaproteobacteria	Desulfuromonadales	Geobacteraceae	Geoalkalibacter	0	0	0	0	0	0	0	0
Otu00387	Bacteria	Proteobacteria	Deltaproteobacteria	Myxococcales	UASB-TL25	UASB-TL25_ge	0.000706464	0	0.000307787	0.000314762	0	0.00174216	0	0.000418216
Otu00388	Bacteria	Parcubacteria	Candidatus_Falkowbacteria	Candidatus_Falkowbacteria_or	Candidatus_Falkowbacteria_fa	Candidatus_Falkowbacteria_ge	0	0	0	0	0	0	0	0
Otu00389	Bacteria	Bacteroidetes	Flavobacteriia	Flavobacteriales	Flavobacteriaceae	unclassified	0	0.00120591	0.00153894	0	0	0	0	0.000418216
Otu00391	Bacteria	Firmicutes	Clostridia	Halanaerobiales	Halanaerobiaceae	Halanaerobium	0	0	0	0	0	0	0	0
Otu00392	Bacteria	Chlorobi	Chlorobia	Chlorobiales	OPB56	OPB56_ge	0	0	0	0	0	0	0	0
Otu00393	Bacteria	Firmicutes	Clostridia	Clostridiales	Peptococcaceae	Desulfitibacter	0	0	0	0	0	0	0	0
Otu00394	Bacteria	Omnitrophica	Omnitrophica_cl	Omnitrophica_or	Omnitrophica_fa	Omnitrophica_ge	0	0	0	0	0	0	0	0
Otu00395	Bacteria	Planctomycetes	Phycisphaerae	unclassified	unclassified	unclassified	0	0	0	0	0	0	0	0
Otu00396	Bacteria	Planctomycetes	Phycisphaerae	ODP1230B30.09	ODP1230B30.09_fa	ODP1230B30.09_ge	0	0	0	0	0	0	0	0
Otu00397	Bacteria	Firmicutes	Clostridia	Clostridiales	Syntrophomonadaceae	uncultured	0	0.000301477	0.000307787	0.000314762	0.000641026	0.000348432	0.00101488	0.000418216
Otu00398	Bacteria	Parcubacteria	Candidatus_Moranbacteria	Candidatus_Moranbacteria_or	Candidatus_Moranbacteria_fa	Candidatus_Moranbacteria_ge	0	0	0	0	0	0	0	0
Otu00399	Bacteria	Parcubacteria	unclassified	unclassified	unclassified	unclassified	0	0	0	0	0	0	0	0
Otu00400	Bacteria	Firmicutes	Clostridia	Clostridiales	Syntrophomonadaceae	uncultured	0.000353232	0	0.000615574	0.000629525	0	0	0.00135318	0.000418216
Otu00401	Bacteria	Parcubacteria	unclassified	unclassified	unclassified	unclassified	0	0	0	0	0	0	0	0
Otu00402	Bacteria	Proteobacteria	Deltaproteobacteria	Sva0485	Sva0485_fa	Sva0485_ge	0.000353232	0.000904432	0	0	0	0.0010453	0.00067659	0.000418216
Otu00403	Bacteria	Spirochaetae	Spirochaetes	Spirochaetales	Spirochaetaceae	Spirochaeta_2	0	0	0.00123115	0.00125905	0.000320513	0	0	0.000418216
Otu00404	Bacteria	Spirochaetae	Spirochaetes	Spirochaetales	Spirochaetaceae	Spirochaeta_2	0.000353232	0	0	0	0	0	0.000338295	9.29368e-05
Otu00405	Bacteria	Spirochaetae	Spirochaetes	Spirochaetales	PL-11B10	PL-11B10_ge	0	0.000301477	0.000615574	0.00157381	0.000320513	0	0	0.000418216
Otu00406	Bacteria	Proteobacteria	Alphaproteobacteria	Rhodobacterales	Rhodobacteraceae	Roseovarius	0.000353232	0.000301477	0.00123115	0.000944287	0	0	0	0.000418216
Otu00407	Bacteria	Proteobacteria	Deltaproteobacteria	Desulfobacterales	Desulfobacteraceae	Desulfotignum	0	0	0.000307787	0.00188857	0.000641026	0	0	0.000418216
Otu00408	Bacteria	Bacteroidetes	Bacteroidia	Bacteroidales	Rikenellaceae	Blvii28_wastewater-sludge_group	0.000353232	0	0.000923361	0.000944287	0.000320513	0.000348432	0	0.000418216
Otu00409	Bacteria	Deinococcus-Thermus	Deinococci	Deinococcales	Trueperaceae	Truepera	0	0	0	0	0	0	0	0
Otu00410	Bacteria	Proteobacteria	Gammaproteobacteria	Oceanospirillales	Oceanospirillaceae	Nitrincola	0.000353232	0.000301477	0.000615574	0.000944287	0.000320513	0	0	0.000371747
Otu00411	Bacteria	Proteobacteria	Gammaproteobacteria	Gammaproteobacteria_Incertae_Sedis	Unknown_Family	Thiohalorhabdus	0	0	0	0	0	0	0	0
Otu00412	Bacteria	unclassified	unclassified	unclassified	unclassified	unclassified	0	0	0.000923361	0.00125905	0	0	0.000338295	0.000371747
Otu00414	Bacteria	Actinobacteria	Coriobacteriia	Coriobacteriales	Coriobacteriaceae	uncultured	0	0	0	0	0	0	0	0
Otu00415	Bacteria	Chloroflexi	Dehalococcoidia	GIF9	GIF9_fa	GIF9_ge	0.000706464	0	0	0	0	0	0.00202977	0.000371747
Otu00416	Bacteria	Proteobacteria	Gammaproteobacteria	uncultured	uncultured_fa	uncultured_ge	0	0	0	0	0	0	0	0
Otu00417	Bacteria	Aminicenantes	Aminicenantes_cl	Aminicenantes_or	Aminicenantes_fa	Aminicenantes_ge	0.000353232	0	0	0	0	0.000348432	0.00202977	0.000371747
Otu00418	Bacteria	Hydrogenedentes	Hydrogenedentes_cl	Hydrogenedentes_or	Hydrogenedentes_fa	Hydrogenedentes_ge	0	0	0	0	0	0	0	0
Otu00419	Bacteria	Parcubacteria	unclassified	unclassified	unclassified	unclassified	0	0	0	0	0	0	0	0
Otu00420	Bacteria	Gemmatimonadetes	PAUC43f_marine_benthic_group	PAUC43f_marine_benthic_group_or	PAUC43f_marine_benthic_group_fa	PAUC43f_marine_benthic_group_ge	0	0	0	0	0	0	0	0
Otu00421	Bacteria	Parcubacteria	Parcubacteria_cl	Parcubacteria_or	Parcubacteria_fa	Parcubacteria_ge	0	0	0	0	0	0	0	0
Otu00422	Bacteria	Parcubacteria	unclassified	unclassified	unclassified	unclassified	0	0	0	0	0	0	0	0
Otu00423	Bacteria	Planctomycetes	Phycisphaerae	unclassified	unclassified	unclassified	0	0	0	0	0	0	0	0
Otu00424	Bacteria	Bacteroidetes	SB-5	SB-5_or	SB-5_fa	SB-5_ge	0	0	0	0	0	0	0	0
Otu00425	Bacteria	Parcubacteria	Parcubacteria_cl	Parcubacteria_or	Parcubacteria_fa	Parcubacteria_ge	0	0	0	0	0	0	0	0
Otu00426	Bacteria	Hydrogenedentes	Hydrogenedentes_cl	Hydrogenedentes_or	Hydrogenedentes_fa	Hydrogenedentes_ge	0	0.000301477	0	0.000629525	0	0.000348432	0.00067659	0.00027881
Otu00427	Bacteria	Proteobacteria	Deltaproteobacteria	Desulfobacterales	Desulfobulbaceae	Desulfurivibrio	0.000353232	0	0.000307787	0.000314762	0.000320513	0.0010453	0.000338295	0.000371747
Otu00429	Bacteria	Proteobacteria	Gammaproteobacteria	Pseudomonadales	Moraxellaceae	Acinetobacter	0	0	0	0	0	0	0	0
Otu00430	Bacteria	Parcubacteria	unclassified	unclassified	unclassified	unclassified	0	0	0	0	0	0	0	0
Otu00431	Bacteria	Chloroflexi	Anaerolineae	Anaerolineales	Anaerolineaceae	uncultured	0.000706464	0	0	0	0.000961538	0.0010453	0	0.000371747
Otu00432	Bacteria	Firmicutes	Clostridia	Halanaerobiales	Halanaerobiaceae	Halanaerobium	0	0.000602954	0.000307787	0	0	0.000696864	0.00101488	0.000371747
Otu00433	Bacteria	Chloroflexi	uncultured	uncultured_or	uncultured_fa	uncultured_ge	0.000353232	0.000301477	0	0.000629525	0	0.00139373	0	0.000371747
Otu00434	Bacteria	Spirochaetae	Spirochaetes	Spirochaetales	Leptospiraceae	uncultured	0	0.000602954	0.000615574	0	0	0.00139373	0	0.000371747
Otu00435	Bacteria	Parcubacteria	Parcubacteria_cl	Parcubacteria_or	Parcubacteria_fa	Parcubacteria_ge	0	0	0	0	0	0	0	0
Otu00436	Bacteria	Proteobacteria	Deltaproteobacteria	Desulfarculales	Desulfarculaceae	Desulfatiglans	0.000706464	0.000301477	0	0	0	0.000348432	0	0.000185874
Otu00437	Bacteria	Bacteroidetes	Bacteroidetes_BD2-2	Bacteroidetes_BD2-2_or	Bacteroidetes_BD2-2_fa	Bacteroidetes_BD2-2_ge	0	0.000602954	0.000307787	0.000314762	0.000320513	0.000696864	0.000338295	0.000371747
Otu00438	Bacteria	Parcubacteria	unclassified	unclassified	unclassified	unclassified	0	0	0	0	0	0	0	0
Otu00439	Bacteria	Parcubacteria	unclassified	unclassified	unclassified	unclassified	0	0	0	0	0	0	0	0
Otu00440	Bacteria	Planctomycetes	Phycisphaerae	MSBL9	MSBL9_fa	MSBL9_ge	0	0.000301477	0	0.000314762	0.000961538	0.000696864	0.000338295	0.000371747
Otu00441	Bacteria	Firmicutes	Clostridia	Clostridiales	Peptococcaceae	Desulfitibacter	0	0	0	0	0	0	0	0
Otu00442	Bacteria	Planctomycetes	Phycisphaerae	MSBL9	MSBL9_fa	MSBL9_ge	0	0	0	0	0	0	0	0
Otu00443	Bacteria	unclassified	unclassified	unclassified	unclassified	unclassified	0	0.00120591	0	0	0.000641026	0	0.000338295	0.000325279
Otu00444	Bacteria	Planctomycetes	Phycisphaerae	Phycisphaerales	unclassified	unclassified	0	0	0	0	0	0	0	0
Otu00445	Bacteria	Proteobacteria	Gammaproteobacteria	Thiotrichales	Piscirickettsiaceae	Methylophaga	0	0	0.000307787	0.000629525	0.00128205	0	0	0.000325279
Otu00446	Bacteria	unclassified	unclassified	unclassified	unclassified	unclassified	0	0	0	0	0	0	0	0
Otu00448	Bacteria	Firmicutes	Clostridia	Clostridiales	Peptococcaceae	Desulfitibacter	0	0	0	0	0	0	0	0
Otu00449	Bacteria	unclassified	unclassified	unclassified	unclassified	unclassified	0	0	0	0	0	0	0	0
Otu00450	Bacteria	Proteobacteria	Alphaproteobacteria	Rhodobacterales	Rhodobacteraceae	Roseibaca	0	0.00120591	0	0.000314762	0	0.000696864	0	0.000325279
Otu00451	Bacteria	Parcubacteria	Candidatus_Falkowbacteria	Candidatus_Falkowbacteria_or	Candidatus_Falkowbacteria_fa	Candidatus_Falkowbacteria_ge	0	0	0	0	0	0	0	0
Otu00452	Bacteria	Spirochaetae	Spirochaetes	Spirochaetales	Spirochaetaceae	Spirochaeta_2	0.000353232	0	0.000307787	0.000629525	0.000641026	0.000348432	0	0.000325279
Otu00453	Bacteria	Bacteroidetes	Bacteroidetes_Incertae_Sedis	Order_II	Rhodothermaceae	uncultured	0	0	0	0	0	0	0	0
Otu00454	Bacteria	BRC1	BRC1_cl	BRC1_or	BRC1_fa	BRC1_ge	0	0	0	0	0	0	0	0
Otu00455	Bacteria	TM6_(Dependentiae)	TM6_(Dependentiae)	TM6_(Dependentiae)	TM6_(Dependentiae)	TM6_(Dependentiae)	0	0	0	0	0	0	0	0
Otu00456	Bacteria	Chloroflexi	SBR2076	SBR2076_or	SBR2076_fa	SBR2076_ge	0	0	0	0	0	0	0	0
Otu00457	Bacteria	Bacteroidetes	Cytophagia	Cytophagales	Cyclobacteriaceae	Anditalea	0	0.000301477	0.00153894	0	0.000320513	0	0	0.000325279
Otu00458	Bacteria	Mirinimicrobia_(SAR406_clade)	Mirinimicrobia_(SAR406_clade)	Mirinimicrobia_(SAR406_clade)	Mirinimicrobia_(SAR406_clade)	Mirinimicrobia_(SAR406_clade)	0	0	0	0	0	0	0	0
Otu00459	Bacteria	Bacteroidetes	Bacteroidia	Bacteroidales	Rikenellaceae	Blvii28_wastewater-sludge_group	0	0	0.000307787	0.000944287	0.000961538	0	0	0.000325279
Otu00460	Bacteria	Chloroflexi	Anaerolineae	Anaerolineales	Anaerolineaceae	uncultured	0	0	0	0	0	0	0	0
Otu00461	Bacteria	Bacteroidetes	Bacteroidetes_BD2-2	Bacteroidetes_BD2-2_or	Bacteroidetes_BD2-2_fa	Bacteroidetes_BD2-2_ge	0	0.000602954	0.000615574	0.000629525	0	0.000348432	0	0.000325279
Otu00462	Bacteria	Actinobacteria	OPB41	OPB41_or	OPB41_fa	OPB41_ge	0	0	0	0.000314762	0.000320513	0	0.00169147	0.000325279
Otu00463	Bacteria	Chloroflexi	Dehalococcoidia	Dehalococcoidales	Dehalococcoidaceae	Dehalogenimonas	0	0	0	0.000314762	0	0.00139373	0	0.000232342
Otu00464	Bacteria	Proteobacteria	Deltaproteobacteria	Desulfarculales	Desulfarculaceae	Desulfatiglans	0	0	0	0	0	0	0	0
Otu00465	Bacteria	unclassified	unclassified	unclassified	unclassified	unclassified	0	0	0	0	0	0	0	0
Otu00466	Bacteria	Proteobacteria	Gammaproteobacteria	Chromatiales	Ectothiorhodospiraceae	Thioalkalivibrio	0.0010597	0.000301477	0	0	0	0	0.00101488	0.000325279
Otu00467	Bacteria	Ignavibacteriae	Ignavibacteria	Ignavibacteriales	BSN166	BSN166_ge	0	0.000301477	0.000615574	0	0.000320513	0	0.00101488	0.000325279
Otu00468	Bacteria	Planctomycetes	Planctomycetacia	Planctomycetales	Planctomycetaceae	unclassified	0	0	0	0	0	0	0	0
Otu00470	Bacteria	Bacteroidetes	Bacteroidia	Bacteroidales	Marinilabiaceae	Anaerophaga	0	0	0	0	0	0	0	0
Otu00471	Bacteria	Acetothermia	Acetothermia_cl	Acetothermia_or	Acetothermia_fa	Acetothermia_ge	0	0	0	0	0	0	0	0
Otu00472	Bacteria	Parcubacteria	Parcubacteria_cl	Parcubacteria_or	Parcubacteria_fa	Parcubacteria_ge	0	0	0	0	0	0	0	0
Otu00473	Bacteria	Firmicutes	Clostridia	Clostridiales	Syntrophomonadaceae	Dethiobacter	0	0.000602954	0.000615574	0.000314762	0	0.000348432	0.000338295	0.000325279
Otu00474	Bacteria	unclassified	unclassified	unclassified	unclassified	unclassified	0.0010597	0.000301477	0	0	0.000320513	0.000696864	0	0.000325279
Otu00475	Bacteria	Proteobacteria	Alphaproteobacteria	Rhodospirillales	Rhodospirillaceae	Rhodovibrio	0	0	0	0	0	0	0	0
Otu00476	Bacteria	Parcubacteria	Parcubacteria_cl	Parcubacteria_or	Parcubacteria_fa	Parcubacteria_ge	0.00176616	0.000301477	0	0	0	0.000348432	0	0.000325279
Otu00477	Bacteria	Acetothermia	Acetothermia_cl	Acetothermia_or	Acetothermia_fa	Acetothermia_ge	0	0	0	0	0	0	0	0
Otu00478	Bacteria	Bacteroidetes	Bacteroidia	Bacteroidales	unclassified	unclassified	0	0	0	0	0	0	0.00202977	0.00027881
Otu00479	Bacteria	Omnitrophica	Omnitrophica_cl	Omnitrophica_or	Omnitrophica_fa	Omnitrophica_ge	0	0	0	0	0	0	0	0
Otu00480	Bacteria	Fibrobacteres	Fibrobacteria	Fibrobacterales	FD035	FD035_ge	0	0	0	0	0	0	0	0
Otu00481	Bacteria	Proteobacteria	Deltaproteobacteria	Desulfobacterales	Desulfobacteraceae	uncultured	0	0	0	0	0	0	0	0
Otu00482	Bacteria	Parcubacteria	Candidatus_Falkowbacteria	Candidatus_Falkowbacteria_or	Candidatus_Falkowbacteria_fa	Candidatus_Falkowbacteria_ge	0	0	0	0	0	0	0	0
Otu00483	Bacteria	unclassified	unclassified	unclassified	unclassified	unclassified	0	0	0	0	0	0	0	0
Otu00484	Bacteria	Parcubacteria	unclassified	unclassified	unclassified	unclassified	0	0	0	0	0	0	0	0
Otu00485	Bacteria	Acetothermia	Acetothermia_cl	Acetothermia_or	Acetothermia_fa	Acetothermia_ge	0	0	0	0	0	0	0	0
Otu00486	Bacteria	Bacteroidetes	Bacteroidia	Bacteroidales	Marinilabiaceae	uncultured	0	0	0	0	0	0	0	0
Otu00487	Bacteria	unclassified	unclassified	unclassified	unclassified	unclassified	0	0	0	0	0	0	0	0
Otu00488	Bacteria	Firmicutes	Clostridia	Clostridiales	Peptococcaceae	Desulfitibacter	0	0	0.000923361	0.000314762	0.000641026	0	0	0.00027881
Otu00489	Bacteria	Chloroflexi	Anaerolineae	Anaerolineales	Anaerolineaceae	uncultured	0	0	0	0	0	0	0	0
Otu00490	Bacteria	Proteobacteria	Deltaproteobacteria	Desulfobacterales	Desulfobacteraceae	unclassified	0.000706464	0.000602954	0.000307787	0	0.000320513	0	0	0.00027881
Otu00491	Bacteria	Proteobacteria	Alphaproteobacteria	Sphingomonadales	Sphingomonadaceae	Sphingomonas	0	0	0	0	0	0	0	0
Otu00493	Bacteria	Acidobacteria	Holophagae	Subgroup_23	Subgroup_23_fa	Subgroup_23_ge	0	0	0	0	0	0	0	0
Otu00494	Bacteria	Bacteroidetes	unclassified	unclassified	unclassified	unclassified	0	0.000602954	0.000615574	0.000314762	0.000320513	0	0	0.00027881
Otu00495	Bacteria	Planctomycetes	Planctomycetacia	Planctomycetales	Planctomycetaceae	unclassified	0.000353232	0.000602954	0	0.000314762	0	0.000348432	0.000338295	0.00027881
Otu00496	Bacteria	Thermotogae	Thermotogae	Kosmotogales	Kosmotogaceae	uncultured	0	0	0	0	0.000320513	0	0.00169147	0.00027881
Otu00497	Bacteria	Firmicutes	Clostridia	Thermoanaerobacterales	Thermoanaerobacteraceae	unclassified	0	0	0	0	0	0	0	0
Otu00498	Bacteria	Acidobacteria	Subgroup_18	Subgroup_18_or	Subgroup_18_fa	Subgroup_18_ge	0	0.000602954	0	0.000629525	0	0	0.00067659	0.00027881
Otu00499	Bacteria	Parcubacteria	Parcubacteria_cl	Parcubacteria_or	Parcubacteria_fa	Parcubacteria_ge	0	0	0	0	0	0	0	0
Otu00500	Bacteria	Bacteroidetes	Bacteroidia	Bacteroidales	ML635J-40_aquatic_group	ML635J-40_aquatic_group_ge	0	0	0	0.000629525	0.000961538	0	0.000338295	0.00027881
Otu00502	Bacteria	Firmicutes	Clostridia	Clostridiales	Syntrophomonadaceae	unclassified	0.000353232	0	0.000615574	0.000314762	0	0.000348432	0.000338295	0.00027881
Otu00504	Bacteria	Proteobacteria	Deltaproteobacteria	Syntrophobacterales	Syntrophaceae	Smithella	0	0.000301477	0.000307787	0	0	0	0.00135318	0.00027881
Otu00506	Bacteria	Proteobacteria	Alphaproteobacteria	Rhodobacterales	Rhodobacteraceae	unclassified	0	0	0	0	0	0	0	0
Otu00507	Bacteria	Proteobacteria	Alphaproteobacteria	Rhodospirillales	Rhodospirillaceae	Limimonas	0	0	0	0	0	0	0	0
Otu00508	Bacteria	Chloroflexi	Dehalococcoidia	GIF9	GIF9_fa	GIF9_ge	0	0.000301477	0.000307787	0	0.000320513	0	0.00101488	0.00027881
Otu00509	Bacteria	Bacteroidetes	Bacteroidia	Bacteroidales	Rikenellaceae	Blvii28_wastewater-sludge_group	0.000353232	0.000301477	0.000307787	0	0	0.000696864	0.000338295	0.00027881
Otu00510	Bacteria	BRC1	BRC1_cl	BRC1_or	BRC1_fa	BRC1_ge	0.000353232	0	0.000615574	0	0	0.0010453	0	0.00027881
Otu00512	Bacteria	Proteobacteria	Gammaproteobacteria	Chromatiales	Ectothiorhodospiraceae	unclassified	0	0	0	0	0	0.0010453	0.00101488	0.00027881
Otu00513	Bacteria	Firmicutes	Clostridia	ML635J-38	ML635J-38_fa	ML635J-38_ge	0.000706464	0.000301477	0.000307787	0	0	0	0.00067659	0.00027881
Otu00514	Bacteria	Proteobacteria	Gammaproteobacteria	Gammaproteobacteria_Incertae_Sedis	Unknown_Family	Thiohalorhabdus	0	0	0	0	0	0	0	0
Otu00515	Bacteria	Omnitrophica	Omnitrophica_cl	Omnitrophica_or	Omnitrophica_fa	Omnitrophica_ge	0.000353232	0.000301477	0.000615574	0	0.000320513	0.000348432	0	0.00027881
Otu00517	Bacteria	Proteobacteria	Gammaproteobacteria	Gammaproteobacteria_Incertae_Sedis	Unknown_Family	Thiohalorhabdus	0	0	0	0	0	0	0	0
Otu00518	Bacteria	Proteobacteria	Gammaproteobacteria	unclassified	unclassified	unclassified	0	0	0	0	0	0	0	0
Otu00519	Bacteria	unclassified	unclassified	unclassified	unclassified	unclassified	0.000353232	0.000904432	0.000307787	0	0	0	0	0.000232342
Otu00520	Bacteria	Hydrogenedentes	Hydrogenedentes_cl	Hydrogenedentes_or	Hydrogenedentes_fa	Hydrogenedentes_ge	0	0.000301477	0.00123115	0	0	0	0	0.000232342
Otu00521	Bacteria	Firmicutes	Clostridia	unclassified	unclassified	unclassified	0.000353232	0.000904432	0	0	0	0.000348432	0	0.000232342
Otu00522	Bacteria	Actinobacteria	OPB41	OPB41_or	OPB41_fa	OPB41_ge	0	0.000602954	0	0.000314762	0.000320513	0.000348432	0	0.000232342
Otu00523	Bacteria	Verrucomicrobia	WCHB1-41	WCHB1-41_or	WCHB1-41_fa	WCHB1-41_ge	0	0	0.000923361	0	0.000641026	0	0	0.000232342
Otu00524	Bacteria	Proteobacteria	Gammaproteobacteria	Cellvibrionales	Cellvibrionaceae	unclassified	0	0	0.000307787	0	0	0	0	4.64684e-05
Otu00525	Bacteria	Verrucomicrobia	Opitutae	Puniceicoccales	Puniceicoccaceae	uncultured	0	0	0	0	0	0.00174216	0	0.000232342
Otu00527	Bacteria	Bacteroidetes	Bacteroidia	Bacteroidales	Marinilabiaceae	uncultured	0	0	0	0	0	0	0	0
Otu00528	Bacteria	Ignavibacteriae	Ignavibacteria	Ignavibacteriales	unclassified	unclassified	0	0	0	0	0	0	0	0
Otu00529	Bacteria	Planctomycetes	Pla3_lineage	Pla3_lineage_or	Pla3_lineage_fa	Pla3_lineage_ge	0	0	0	0	0	0	0	0
Otu00530	Bacteria	SR1_(Absconditabacteria)	SR1_(Absconditabacteria)	SR1_(Absconditabacteria)	SR1_(Absconditabacteria)	SR1_(Absconditabacteria)	0	0.000602954	0.000307787	0	0	0.000696864	0	0.000232342
Otu00531	Bacteria	Spirochaetae	Spirochaetes	Spirochaetales	Spirochaetaceae	Spirochaeta_2	0	0	0	0	0	0	0	0
Otu00532	Bacteria	Bacteroidetes	Flavobacteriia	Flavobacteriales	Flavobacteriaceae	Arenibacter	0	0.000602954	0.000615574	0.000314762	0	0	0	0.000232342
Otu00533	Bacteria	Bacteroidetes	Cytophagia	Cytophagales	Cyclobacteriaceae	Mongoliibacter	0.000353232	0.000602954	0.000307787	0.000314762	0	0	0	0.000232342
Otu00534	Bacteria	Proteobacteria	Deltaproteobacteria	Desulfuromonadales	Desulfuromonadaceae	unclassified	0	0	0.000307787	0.000629525	0	0.000696864	0	0.000232342
Otu00535	Bacteria	Chloroflexi	SBR2076	SBR2076_or	SBR2076_fa	SBR2076_ge	0	0	0.000615574	0	0.000320513	0	0.00067659	0.000232342
Otu00536	Bacteria	Parcubacteria	Candidatus_Magasanikbacteria	Candidatus_Magasanikbacteria_or	Candidatus_Magasanikbacteria_fa	Candidatus_Magasanikbacteria_ge	0	0	0	0	0	0	0	0
Otu00537	Bacteria	unclassified	unclassified	unclassified	unclassified	unclassified	0.000706464	0.000301477	0.000307787	0.000314762	0	0	0	0.000232342
Otu00538	Bacteria	Proteobacteria	Deltaproteobacteria	Desulfuromonadales	unclassified	unclassified	0	0	0	0	0	0	0	0
Otu00539	Bacteria	Chloroflexi	Anaerolineae	Anaerolineales	Anaerolineaceae	uncultured	0	0	0	0	0	0	0	0
Otu00540	Bacteria	Spirochaetae	Spirochaetes	Spirochaetales	Spirochaetaceae	Spirochaeta_2	0	0	0	0	0	0	0	0
Otu00541	Bacteria	Firmicutes	Clostridia	Clostridiales	Family_XII	Acidaminobacter	0	0.000602954	0	0	0	0.000348432	0.00067659	0.000232342
Otu00542	Bacteria	Parcubacteria	Parcubacteria_cl	Parcubacteria_or	Parcubacteria_fa	Parcubacteria_ge	0	0	0	0	0	0	0	0
Otu00543	Bacteria	Chloroflexi	Dehalococcoidia	GIF9	GIF9_fa	GIF9_ge	0	0	0	0	0	0	0	0
Otu00544	Bacteria	Firmicutes	Clostridia	Clostridia_Incertae_Sedis	Unknown_Family	Candidatus_Desulforudis	0.000353232	0.000301477	0.000307787	0.000314762	0.000320513	0	0	0.000232342
Otu00545	Bacteria	Bacteroidetes	Bacteroidia	Bacteroidia_Incertae_Sedis	Draconibacteriaceae	uncultured	0.000353232	0	0	0.00125905	0	0	0	0.000232342
Otu00546	Bacteria	Spirochaetae	Spirochaetes	Spirochaetales	Spirochaetaceae	Spirochaeta_2	0	0	0	0	0	0	0	0
Otu00547	Bacteria	unclassified	unclassified	unclassified	unclassified	unclassified	0	0	0	0	0	0	0	0
Otu00548	Bacteria	Proteobacteria	Gammaproteobacteria	Gammaproteobacteria_Incertae_Sedis	Unknown_Family	Thiohalorhabdus	0	0	0	0	0	0	0	0
Otu00550	Bacteria	WS1	WS1_cl	WS1_or	WS1_fa	WS1_ge	0	0	0	0	0	0	0	0
Otu00551	Bacteria	Parcubacteria	unclassified	unclassified	unclassified	unclassified	0	0	0	0	0	0	0	0
Otu00552	Bacteria	Firmicutes	Clostridia	Halanaerobiales	Halanaerobiaceae	Halanaerobium	0	0	0	0	0	0	0	0
Otu00553	Bacteria	unclassified	unclassified	unclassified	unclassified	unclassified	0	0	0	0	0	0	0	0
Otu00554	Bacteria	Proteobacteria	Deltaproteobacteria	Desulfovibrionales	Desulfohalobiaceae	Desulfovermiculus	0	0	0	0	0	0	0	0
Otu00555	Bacteria	unclassified	unclassified	unclassified	unclassified	unclassified	0	0	0	0	0	0	0	0
Otu00556	Bacteria	SR1_(Absconditabacteria)	SR1_(Absconditabacteria)	SR1_(Absconditabacteria)	SR1_(Absconditabacteria)	SR1_(Absconditabacteria)	0.000706464	0.000301477	0.000307787	0.000314762	0	0	0	0.000232342
Otu00557	Bacteria	Bacteroidetes	Flavobacteriia	Flavobacteriales	Flavobacteriaceae	Cloacibacterium	0	0	0	0	0	0	0	0
Otu00559	Bacteria	Bacteroidetes	unclassified	unclassified	unclassified	unclassified	0	0.000301477	0.000307787	0.000314762	0.000320513	0	0.000338295	0.000232342
Otu00560	Bacteria	Proteobacteria	Alphaproteobacteria	Rhodospirillales	Acetobacteraceae	Craurococcus	0	0	0	0	0	0	0	0
Otu00561	Bacteria	Elusimicrobia	Elusimicrobia	Lineage_IV	Lineage_IV_fa	Lineage_IV_ge	0	0	0	0	0	0	0	0
Otu00562	Bacteria	Parcubacteria	Parcubacteria_cl	Parcubacteria_or	Parcubacteria_fa	Parcubacteria_ge	0.000353232	0	0	0.000314762	0.000641026	0.000348432	0	0.000232342
Otu00563	Bacteria	Planctomycetes	Phycisphaerae	Phycisphaerales	08D2Z94_hypersaline_microbial_mat_group	08D2Z94_hypersaline_microbial_mat_group_ge	0.000353232	0	0	0	0	0	0.00135318	0.000232342
Otu00564	Bacteria	Proteobacteria	Deltaproteobacteria	Desulfobacterales	Desulfobacteraceae	unclassified	0	0	0	0	0	0	0	0
Otu00565	Bacteria	Proteobacteria	Deltaproteobacteria	unclassified	unclassified	unclassified	0	0	0	0	0	0	0	0
Otu00566	Bacteria	Proteobacteria	Gammaproteobacteria	Methylococcales	Methylococcaceae	Methylomicrobium	0.000706464	0	0	0	0.000961538	0	0	0.000232342
Otu00567	Bacteria	Parcubacteria	unclassified	unclassified	unclassified	unclassified	0	0	0	0	0	0	0	0
Otu00568	Bacteria	TM6_(Dependentiae)	TM6_(Dependentiae)	TM6_(Dependentiae)	TM6_(Dependentiae)	TM6_(Dependentiae)	0	0	0	0	0	0	0	0
Otu00569	Bacteria	Latescibacteria	Latescibacteria_cl	Latescibacteria_or	Latescibacteria_fa	Latescibacteria_ge	0	0.000301477	0	0	0	0.000696864	0.00067659	0.000232342
Otu00571	Bacteria	Bacteroidetes	Bacteroidia	Bacteroidales	Rikenellaceae	Blvii28_wastewater-sludge_group	0	0	0.00153894	0	0	0	0	0.000232342
Otu00572	Bacteria	Parcubacteria	Candidatus_Falkowbacteria	Candidatus_Falkowbacteria_or	Candidatus_Falkowbacteria_fa	Candidatus_Falkowbacteria_ge	0	0	0	0	0	0	0	0
Otu00573	Bacteria	Proteobacteria	Alphaproteobacteria	Rhodobacterales	Rhodobacteraceae	unclassified	0	0	0	0	0	0	0	0
Otu00574	Bacteria	Proteobacteria	Deltaproteobacteria	Myxococcales	BIrii41	BIrii41_ge	0	0	0	0	0	0	0	0
Otu00575	Bacteria	Chloroflexi	SBR2076	SBR2076_or	SBR2076_fa	SBR2076_ge	0	0.000301477	0.000307787	0	0	0.000696864	0.000338295	0.000232342
Otu00576	Bacteria	Firmicutes	Clostridia	Halanaerobiales	Halanaerobiaceae	Halocella	0	0	0	0	0	0	0	0
Otu00577	Bacteria	Parcubacteria	Parcubacteria_cl	Parcubacteria_or	Parcubacteria_fa	Parcubacteria_ge	0.000353232	0.000602954	0.000307787	0	0	0	0.000338295	0.000232342
Otu00578	Bacteria	Firmicutes	unclassified	unclassified	unclassified	unclassified	0.000706464	0	0	0	0	0	0.00101488	0.000232342
Otu00579	Bacteria	Proteobacteria	Gammaproteobacteria	Legionellales	Legionellaceae	Legionella	0	0	0	0	0	0	0	0
Otu00580	Bacteria	Planctomycetes	Planctomycetacia	Brocadiales	Brocadiaceae	PB79	0	0	0	0	0	0	0	0
Otu00581	Bacteria	Parcubacteria	Parcubacteria_cl	Parcubacteria_or	Parcubacteria_fa	Parcubacteria_ge	0	0	0	0	0	0	0	0
Otu00582	Bacteria	Firmicutes	Clostridia	Clostridiales	unclassified	unclassified	0	0	0.000615574	0.000314762	0	0	0.00067659	0.000232342
Otu00583	Bacteria	Chloroflexi	Anaerolineae	Anaerolineales	Anaerolineaceae	uncultured	0.0010597	0	0	0	0	0.000348432	0.000338295	0.000232342
Otu00584	Bacteria	Bacteroidetes	Cytophagia	Cytophagales	Flammeovirgaceae	Nafulsella	0	0.000301477	0.000307787	0.000314762	0.000320513	0	0.000338295	0.000232342
Otu00585	Bacteria	Parcubacteria	Parcubacteria_cl	Parcubacteria_or	Parcubacteria_fa	Parcubacteria_ge	0	0	0	0	0	0	0	0
Otu00586	Bacteria	Bacteroidetes	Bacteroidetes_BD2-2	Bacteroidetes_BD2-2_or	Bacteroidetes_BD2-2_fa	Bacteroidetes_BD2-2_ge	0	0.000301477	0	0.000944287	0.000320513	0	0	0.000232342
Otu00587	Bacteria	unclassified	unclassified	unclassified	unclassified	unclassified	0.000353232	0	0	0.000314762	0	0	0.00101488	0.000232342
Otu00588	Bacteria	Gemmatimonadetes	BD2-11_terrestrial_group	BD2-11_terrestrial_group_or	BD2-11_terrestrial_group_fa	BD2-11_terrestrial_group_ge	0	0	0	0	0	0	0	0
Otu00589	Bacteria	Bacteroidetes	Bacteroidia	Bacteroidales	ML635J-40_aquatic_group	ML635J-40_aquatic_group_ge	0.000353232	0.000301477	0	0	0	0.000696864	0	0.000185874
Otu00590	Bacteria	Firmicutes	Clostridia	Thermoanaerobacterales	Family_III	uncultured	0	0	0	0	0	0	0	0
Otu00591	Bacteria	Firmicutes	Clostridia	Clostridiales	Syntrophomonadaceae	uncultured	0	0.000301477	0	0.000314762	0.000641026	0	0	0.000185874
Otu00592	Bacteria	Chloroflexi	Anaerolineae	Anaerolineales	Anaerolineaceae	uncultured	0	0	0	0	0	0.000696864	0.00067659	0.000185874
Otu00593	Bacteria	Firmicutes	Clostridia	Clostridiales	P._palm_C-A_51	P._palm_C-A_51_ge	0	0	0	0	0	0	0	0
Otu00594	Bacteria	Planctomycetes	Phycisphaerae	unclassified	unclassified	unclassified	0	0	0	0	0	0	0	0
Otu00595	Bacteria	Parcubacteria	unclassified	unclassified	unclassified	unclassified	0	0	0	0	0	0	0	0
Otu00596	Bacteria	Spirochaetae	Spirochaetes	Spirochaetales	Spirochaetaceae	Spirochaeta_2	0.000353232	0	0.000615574	0.000314762	0	0	0	0.000185874
Otu00597	Bacteria	Proteobacteria	Alphaproteobacteria	Rhodobacterales	Rhodobacteraceae	Seohaeicola	0	0.000301477	0.000307787	0.000629525	0	0	0	0.000185874
Otu00598	Bacteria	unclassified	unclassified	unclassified	unclassified	unclassified	0	0	0	0	0	0	0	0
Otu00599	Bacteria	Planctomycetes	Planctomycetacia	Brocadiales	Brocadiaceae	PB79	0	0	0	0	0	0	0	0
Otu00600	Bacteria	Chloroflexi	uncultured	uncultured_or	uncultured_fa	uncultured_ge	0	0	0	0	0	0	0	0
Otu00601	Bacteria	Bacteroidetes	Bacteroidetes_Incertae_Sedis	Order_III	Unknown_Family	uncultured	0	0	0	0	0	0	0	0
Otu00602	Bacteria	Parcubacteria	unclassified	unclassified	unclassified	unclassified	0	0	0	0	0	0	0	0
Otu00603	Bacteria	Proteobacteria	Deltaproteobacteria	SAR324_clade	SAR324_clade	SAR324_clade	0	0	0	0	0	0	0	0
Otu00604	Bacteria	Firmicutes	Erysipelotrichia	Erysipelotrichales	Erysipelotrichaceae	Turicibacter	0	0	0	0	0	0	0	0
Otu00605	Bacteria	unclassified	unclassified	unclassified	unclassified	unclassified	0	0	0	0	0	0	0	0
Otu00606	Bacteria	Bacteroidetes	unclassified	unclassified	unclassified	unclassified	0	0.000301477	0.000615574	0.000314762	0	0	0	0.000185874
Otu00607	Bacteria	Proteobacteria	Alphaproteobacteria	Rhodobacterales	Rhodobacteraceae	unclassified	0	0	0	0	0	0	0	0
Otu00608	Bacteria	Proteobacteria	Betaproteobacteria	Burkholderiales	Comamonadaceae	unclassified	0	0	0	0.000314762	0	0	0	4.64684e-05
Otu00609	Bacteria	Firmicutes	Clostridia	Clostridiales	Peptococcaceae	Desulfitibacter	0	0	0	0	0	0	0	0
Otu00610	Bacteria	Actinobacteria	Coriobacteriia	Coriobacteriales	Coriobacteriaceae	uncultured	0	0	0	0	0	0	0	0
Otu00611	Bacteria	Chloroflexi	Anaerolineae	Anaerolineales	Anaerolineaceae	uncultured	0	0	0	0	0	0	0	0
Otu00612	Bacteria	Proteobacteria	Deltaproteobacteria	Bradymonadales	Bradymonadaceae	Bradymonas	0	0	0	0	0	0	0	0
Otu00613	Bacteria	Acidobacteria	Subgroup_21	Subgroup_21_or	Subgroup_21_fa	Subgroup_21_ge	0.000353232	0.000301477	0	0	0.000320513	0.000348432	0	0.000185874
Otu00614	Bacteria	Spirochaetae	Spirochaetes	Spirochaetales	Leptospiraceae	uncultured	0	0	0.000307787	0.000314762	0.000320513	0.000348432	0	0.000185874
Otu00615	Bacteria	Proteobacteria	Deltaproteobacteria	Desulfovibrionales	Desulfonatronaceae	Desulfonatronum	0	0.000301477	0.000307787	0	0.000320513	0.000348432	0	0.000185874
Otu00616	Bacteria	unclassified	unclassified	unclassified	unclassified	unclassified	0	0	0	0	0	0	0	0
Otu00617	Bacteria	Bacteroidetes	Bacteroidia	Bacteroidales	Marinilabiaceae	uncultured	0	0	0	0	0	0	0	0
Otu00618	Bacteria	Firmicutes	Clostridia	Clostridiales	Syntrophomonadaceae	Dethiobacter	0	0	0	0	0.000641026	0.000348432	0.000338295	0.000185874
Otu00620	Bacteria	Verrucomicrobia	WCHB1-41	WCHB1-41_or	WCHB1-41_fa	WCHB1-41_ge	0.000353232	0.000301477	0	0	0.000320513	0.000348432	0	0.000185874
Otu00621	Bacteria	Proteobacteria	Alphaproteobacteria	Rhodobacterales	Rhodobacteraceae	unclassified	0	0	0	0	0	0	0	0
Otu00622	Bacteria	Proteobacteria	Deltaproteobacteria	Desulfobacterales	Desulfobacteraceae	unclassified	0	0	0	0	0	0	0	0
Otu00623	Bacteria	Atribacteria	Atribacteria_Incertae_Sedis	Unknown_Order	Unknown_Family	Candidatus_Caldatribacterium	0	0	0.000307787	0.000314762	0	0.000348432	0.000338295	0.000185874
Otu00624	Bacteria	Proteobacteria	Deltaproteobacteria	unclassified	unclassified	unclassified	0	0	0	0	0	0	0	0
Otu00625	Bacteria	Proteobacteria	Gammaproteobacteria	Thiotrichales	Piscirickettsiaceae	Thiomicrospira	0	0	0	0	0	0	0	0
Otu00626	Bacteria	Proteobacteria	Gammaproteobacteria	Alteromonadales	Alteromonadaceae	Marinobacter	0	0	0	0	0	0	0	0
Otu00627	Bacteria	Spirochaetae	Spirochaetes	Spirochaetales	Spirochaetaceae	Spirochaeta_2	0	0	0	0	0	0	0	0
Otu00628	Bacteria	unclassified	unclassified	unclassified	unclassified	unclassified	0	0	0	0	0	0	0	0
Otu00629	Bacteria	Chlamydiae	Chlamydiae	Chlamydiales	unclassified	unclassified	0	0	0	0	0.000320513	0.000348432	0.00067659	0.000185874
Otu00630	Bacteria	Firmicutes	Clostridia	Clostridiales	Syntrophomonadaceae	uncultured	0	0	0.000307787	0.000314762	0	0.000348432	0.000338295	0.000185874
Otu00631	Bacteria	unclassified	unclassified	unclassified	unclassified	unclassified	0	0	0	0	0	0	0	0
Otu00633	Bacteria	Ignavibacteriae	Ignavibacteria	Ignavibacteriales	Ignavibacteriaceae	Ignavibacterium	0.000706464	0	0	0	0.000320513	0.000348432	0	0.000185874
Otu00634	Bacteria	Poribacteria	Poribacteria_cl	Poribacteria_or	Poribacteria_fa	Poribacteria_ge	0	0	0	0	0.000320513	0.000348432	0.00067659	0.000185874
Otu00635	Bacteria	Firmicutes	Clostridia	Halanaerobiales	Halanaerobiaceae	Halanaerobium	0	0	0	0	0	0	0	0
Otu00636	Bacteria	Proteobacteria	Zetaproteobacteria	Mariprofundales	Mariprofundaceae	Mariprofundus	0	0	0	0	0	0	0	0
Otu00637	Bacteria	unclassified	unclassified	unclassified	unclassified	unclassified	0	0.000301477	0	0	0	0.000348432	0.00067659	0.000185874
Otu00639	Bacteria	Chloroflexi	Dehalococcoidia	Dehalococcoidales	uncultured	uncultured_ge	0.000353232	0	0	0	0.000320513	0.000348432	0.000338295	0.000185874
Otu00641	Bacteria	Firmicutes	Clostridia	Halanaerobiales	Halanaerobiaceae	Halanaerobium	0	0	0	0	0	0	0	0
Otu00642	Bacteria	Proteobacteria	Alphaproteobacteria	Rhodobacterales	Rhodobacteraceae	unclassified	0	0	0	0	0	0	0	0
Otu00643	Bacteria	Omnitrophica	Omnitrophica_cl	Omnitrophica_or	Omnitrophica_fa	Omnitrophica_ge	0	0	0	0	0	0	0	0
Otu00644	Bacteria	Firmicutes	Clostridia	Clostridiales	Syntrophomonadaceae	uncultured	0	0.000301477	0	0	0.000320513	0.000696864	0	0.000185874
Otu00646	Bacteria	Bacteroidetes	Bacteroidia	Bacteroidia_Incertae_Sedis	Draconibacteriaceae	uncultured	0.000353232	0	0.000307787	0	0	0.000696864	0	0.000185874
Otu00647	Bacteria	Proteobacteria	Deltaproteobacteria	unclassified	unclassified	unclassified	0	0	0	0	0	0	0	0
Otu00648	Bacteria	Proteobacteria	Gammaproteobacteria	Gammaproteobacteria_Incertae_Sedis	Unknown_Family	Thiohalorhabdus	0	0	0	0	0	0	0	0
Otu00649	Bacteria	Spirochaetae	Spirochaetes	Spirochaetales	Spirochaetaceae	Spirochaeta_2	0	0.000301477	0.000615574	0	0.000320513	0	0	0.000185874
Otu00650	Bacteria	Spirochaetae	Spirochaetes	Spirochaetales	V2072-189E03	V2072-189E03_ge	0	0	0.000615574	0	0.000641026	0	0	0.000185874
Otu00651	Bacteria	Firmicutes	Clostridia	Clostridiales	Ruminococcaceae	Ruminococcaceae_UCG-012	0.0010597	0	0	0	0.000320513	0	0	0.000185874
Otu00652	Bacteria	Bacteroidetes	Bacteroidia	Bacteroidales	Marinilabiaceae	uncultured	0	0	0	0	0	0	0	0
Otu00653	Bacteria	Proteobacteria	Alphaproteobacteria	unclassified	unclassified	unclassified	0	0	0	0	0	0	0	0
Otu00654	Bacteria	unclassified	unclassified	unclassified	unclassified	unclassified	0	0	0	0.000314762	0	0.000696864	0.000338295	0.000185874
Otu00655	Bacteria	Spirochaetae	Spirochaetes	Spirochaetales	Spirochaetaceae	Spirochaeta_2	0	0.000301477	0.000923361	0	0	0	0	0.000185874
Otu00656	Bacteria	Chloroflexi	Dehalococcoidia	GIF9	GIF9_fa	GIF9_ge	0	0.000301477	0	0	0	0.000696864	0.000338295	0.000185874
Otu00658	Bacteria	unclassified	unclassified	unclassified	unclassified	unclassified	0	0	0	0	0	0	0	0
Otu00659	Bacteria	Proteobacteria	Alphaproteobacteria	Rhodospirillales	Rhodospirillaceae	Rhodovibrio	0	0	0	0	0.000320513	0	0	4.64684e-05
Otu00660	Bacteria	unclassified	unclassified	unclassified	unclassified	unclassified	0	0.000602954	0.000307787	0	0.000320513	0	0	0.000185874
Otu00661	Bacteria	CPR2	CPR2_cl	CPR2_or	CPR2_fa	CPR2_ge	0	0	0	0.000314762	0.000320513	0	0.00067659	0.000185874
Otu00662	Bacteria	Lentisphaerae	Oligosphaeria	Oligosphaerales	MVP-94	MVP-94_ge	0	0	0.000923361	0	0.000320513	0	0	0.000185874
Otu00663	Bacteria	Proteobacteria	Deltaproteobacteria	Myxococcales	MidBa8	MidBa8_ge	0	0	0.000923361	0	0.000320513	0	0	0.000185874
Otu00665	Bacteria	Firmicutes	Clostridia	Clostridiales	Syntrophomonadaceae	Dethiobacter	0	0	0	0	0.000641026	0	0.00067659	0.000185874
Otu00666	Bacteria	Proteobacteria	Deltaproteobacteria	Syntrophobacterales	Syntrophaceae	Desulfobacca	0.000353232	0.000301477	0	0	0.000320513	0	0.000338295	0.000185874
Otu00667	Bacteria	Planctomycetes	Phycisphaerae	KCLunmb-38-53	KCLunmb-38-53_fa	KCLunmb-38-53_ge	0	0.000602954	0.000307787	0	0.000320513	0	0	0.000185874
Otu00668	Bacteria	Omnitrophica	Omnitrophica_cl	Omnitrophica_or	Omnitrophica_fa	Omnitrophica_ge	0	0	0	0	0	0	0	0
Otu00669	Bacteria	Proteobacteria	Deltaproteobacteria	Desulfobacterales	Desulfobacteraceae	unclassified	0.000706464	0	0.000615574	0	0	0	0	0.000185874
Otu00670	Bacteria	Planctomycetes	Phycisphaerae	MSBL9	MSBL9_fa	MSBL9_ge	0	0	0	0	0	0	0	0
Otu00671	Bacteria	Proteobacteria	Deltaproteobacteria	Desulfuromonadales	Desulfuromonadaceae	Desulfuromonas	0	0.000301477	0.000923361	0	0	0	0	0.000185874
Otu00673	Bacteria	Bacteroidetes	Bacteroidetes_Incertae_Sedis	Order_III	uncultured	uncultured_ge	0	0.000301477	0.000307787	0	0.000641026	0	0	0.000185874
Otu00674	Bacteria	Proteobacteria	Deltaproteobacteria	Sva0485	Sva0485_fa	Sva0485_ge	0	0.000301477	0.000307787	0	0.000320513	0.000348432	0	0.000185874
Otu00675	Bacteria	Spirochaetae	Spirochaetes	Spirochaetales	Leptospiraceae	uncultured	0.000353232	0	0.000307787	0.000314762	0	0	0.000338295	0.000185874
Otu00676	Bacteria	CPR2	CPR2_cl	CPR2_or	CPR2_fa	CPR2_ge	0	0	0.000615574	0.000629525	0	0	0	0.000185874
Otu00677	Bacteria	Acetothermia	Acetothermia_cl	Acetothermia_or	Acetothermia_fa	Acetothermia_ge	0	0	0	0	0	0	0	0
Otu00678	Bacteria	Proteobacteria	Alphaproteobacteria	Rhodobacterales	Rhodobacteraceae	Rubribacterium	0	0	0	0	0	0	0	0
Otu00679	Bacteria	Firmicutes	Clostridia	Halanaerobiales	Halobacteroidaceae	unclassified	0	0	0	0	0	0	0	0
Otu00680	Bacteria	Spirochaetae	Spirochaetes	Spirochaetales	Spirochaetaceae	Spirochaeta_2	0	0	0.000307787	0.000314762	0.000320513	0.000348432	0	0.000185874
Otu00681	Bacteria	TM6_(Dependentiae)	TM6_(Dependentiae)	TM6_(Dependentiae)	TM6_(Dependentiae)	TM6_(Dependentiae)	0	0	0	0	0	0	0	0
Otu00683	Bacteria	Acetothermia	Acetothermia_cl	Acetothermia_or	Acetothermia_fa	Acetothermia_ge	0	0	0	0	0	0	0	0
Otu00684	Bacteria	WS1	WS1_cl	WS1_or	WS1_fa	WS1_ge	0	0	0	0	0	0	0	0
Otu00685	Bacteria	Proteobacteria	Gammaproteobacteria	Enterobacteriales	Enterobacteriaceae	unclassified	0	0	0	0	0	0	0	0
Otu00686	Bacteria	Planctomycetes	Phycisphaerae	unclassified	unclassified	unclassified	0	0	0	0	0	0	0	0
Otu00687	Bacteria	Omnitrophica	Omnitrophica_cl	Omnitrophica_or	Omnitrophica_fa	Omnitrophica_ge	0	0	0	0	0	0	0	0
Otu00688	Bacteria	Omnitrophica	Omnitrophica_cl	Omnitrophica_or	Omnitrophica_fa	Omnitrophica_ge	0	0	0	0	0	0	0	0
Otu00689	Bacteria	Bacteroidetes	Flavobacteriia	Flavobacteriales	Flavobacteriaceae	Salegentibacter	0	0	0.000307787	0	0.000320513	0	0	9.29368e-05
Otu00690	Bacteria	Acetothermia	Acetothermia_cl	Acetothermia_or	Acetothermia_fa	Acetothermia_ge	0	0	0	0	0	0	0	0
Otu00691	Bacteria	Firmicutes	Clostridia	Clostridiales	Syntrophomonadaceae	uncultured	0.000353232	0	0	0	0.000320513	0.000348432	0	0.000139405
Otu00693	Bacteria	Bacteroidetes	Bacteroidia	Bacteroidales	ML635J-40_aquatic_group	ML635J-40_aquatic_group_ge	0.000353232	0	0.000615574	0	0	0	0	0.000139405
Otu00694	Bacteria	Proteobacteria	Gammaproteobacteria	Legionellales	Coxiellaceae	Rickettsiella	0	0	0	0	0.000641026	0.000348432	0	0.000139405
Otu00695	Bacteria	Proteobacteria	Gammaproteobacteria	Gammaproteobacteria_Incertae_Sedis	Unknown_Family	uncultured	0	0	0	0	0	0	0	0
Otu00696	Bacteria	Chloroflexi	Anaerolineae	Anaerolineales	Anaerolineaceae	uncultured	0	0	0	0	0	0	0	0
Otu00697	Bacteria	unclassified	unclassified	unclassified	unclassified	unclassified	0	0	0	0	0	0	0	0
Otu00698	Bacteria	unclassified	unclassified	unclassified	unclassified	unclassified	0	0.000602954	0	0	0	0.000348432	0	0.000139405
Otu00699	Bacteria	Bacteroidetes	Bacteroidia	Bacteroidales	ML635J-40_aquatic_group	ML635J-40_aquatic_group_ge	0	0	0	0.000314762	0.000641026	0	0	0.000139405
Otu00700	Bacteria	Planctomycetes	Phycisphaerae	Phycisphaerales	unclassified	unclassified	0	0	0	0	0	0	0	0
Otu00702	Bacteria	Proteobacteria	Deltaproteobacteria	Desulfobacterales	Desulfobulbaceae	Desulfurivibrio	0	0	0	0.000314762	0	0.000348432	0.000338295	0.000139405
Otu00703	Bacteria	Actinobacteria	Acidimicrobiia	Acidimicrobiales	OM1_clade	OM1_clade_ge	0	0.000301477	0	0	0	0	0	4.64684e-05
Otu00704	Bacteria	Proteobacteria	Gammaproteobacteria	Alteromonadales	Alteromonadaceae	Marinobacter	0	0	0	0.000314762	0.000320513	0	0	9.29368e-05
Otu00705	Bacteria	unclassified	unclassified	unclassified	unclassified	unclassified	0.000353232	0.000301477	0	0	0.000320513	0	0	0.000139405
Otu00706	Bacteria	Actinobacteria	Actinobacteria	Frankiales	Geodermatophilaceae	Blastococcus	0.000353232	0	0	0	0	0	0	4.64684e-05
Otu00707	Bacteria	Proteobacteria	Deltaproteobacteria	Myxococcales	MidBa8	MidBa8_ge	0	0	0	0.000629525	0.000320513	0	0	0.000139405
Otu00708	Bacteria	Proteobacteria	Deltaproteobacteria	Desulfobacterales	Desulfobacteraceae	Desulfosarcina	0	0.000602954	0.000307787	0	0	0	0	0.000139405
Otu00709	Bacteria	Firmicutes	Bacilli	Bacillales	Staphylococcaceae	Staphylococcus	0	0	0	0	0	0	0	0
Otu00710	Bacteria	Proteobacteria	Deltaproteobacteria	Desulfobacterales	Desulfobacteraceae	Desulfosalsimonas	0	0	0	0	0	0	0	0
Otu00711	Bacteria	Actinobacteria	Actinobacteria	Micrococcales	Intrasporangiaceae	Ornithinicoccus	0	0.000301477	0	0.000314762	0	0	0	9.29368e-05
Otu00712	Bacteria	Firmicutes	Clostridia	Clostridiales	Clostridiaceae_1	Clostridium_sensu_stricto_5	0	0.000301477	0.000307787	0	0	0	0.000338295	0.000139405
Otu00713	Bacteria	Chloroflexi	Dehalococcoidia	Dehalococcoidales	uncultured	uncultured_ge	0	0	0	0	0.000641026	0	0.000338295	0.000139405
Otu00714	Bacteria	Parcubacteria	unclassified	unclassified	unclassified	unclassified	0	0.000301477	0.000307787	0.000314762	0	0	0	0.000139405
Otu00715	Bacteria	KSB3_(Modulibacteria)	KSB3_(Modulibacteria)	KSB3_(Modulibacteria)	KSB3_(Modulibacteria)	KSB3_(Modulibacteria)	0.000353232	0.000602954	0	0	0	0	0	0.000139405
Otu00716	Bacteria	Planctomycetes	Phycisphaerae	mle1-8	mle1-8_fa	mle1-8_ge	0	0	0	0	0	0	0.00101488	0.000139405
Otu00717	Bacteria	Bacteroidetes	Bacteroidetes_BD2-2	Bacteroidetes_BD2-2_or	Bacteroidetes_BD2-2_fa	Bacteroidetes_BD2-2_ge	0.000353232	0	0	0	0	0	0.00067659	0.000139405
Otu00718	Bacteria	Omnitrophica	Omnitrophica_cl	Omnitrophica_or	Omnitrophica_fa	Omnitrophica_ge	0	0	0	0	0	0	0	0
Otu00719	Bacteria	Peregrinibacteria	Peregrinibacteria_cl	Peregrinibacteria_or	Peregrinibacteria_fa	Peregrinibacteria_ge	0	0	0	0	0	0	0	0
Otu00720	Bacteria	Verrucomicrobia	WCHB1-41	WCHB1-41_or	WCHB1-41_fa	WCHB1-41_ge	0	0	0	0	0	0	0.00101488	0.000139405
Otu00721	Bacteria	Planctomycetes	Pla4_lineage	Pla4_lineage_or	Pla4_lineage_fa	Pla4_lineage_ge	0.000706464	0	0	0	0	0	0	9.29368e-05
Otu00722	Bacteria	Planctomycetes	vadinHA49	vadinHA49_or	vadinHA49_fa	vadinHA49_ge	0	0	0	0	0	0	0	0
Otu00723	Bacteria	Bacteroidetes	Bacteroidetes_Incertae_Sedis	Order_III	uncultured	uncultured_ge	0	0	0.000615574	0	0	0	0.000338295	0.000139405
Otu00724	Bacteria	Proteobacteria	Deltaproteobacteria	Bdellovibrionales	Bacteriovoracaceae	Deferrisoma	0	0	0.000307787	0.000314762	0	0.000348432	0	0.000139405
Otu00725	Bacteria	Bacteroidetes	Bacteroidia	Bacteroidia_Incertae_Sedis	Draconibacteriaceae	unclassified	0	0	0	0	0	0	0	0
Otu00726	Bacteria	Planctomycetes	Phycisphaerae	MSBL9	MSBL9_fa	MSBL9_ge	0	0	0	0	0	0	0	0
Otu00727	Bacteria	Chloroflexi	Dehalococcoidia	unclassified	unclassified	unclassified	0	0.000301477	0	0	0	0.000696864	0	0.000139405
Otu00728	Bacteria	unclassified	unclassified	unclassified	unclassified	unclassified	0	0	0	0	0	0	0	0
Otu00730	Bacteria	Firmicutes	Clostridia	Clostridiales	Ruminococcaceae	unclassified	0	0	0	0	0	0	0	0
Otu00731	Bacteria	Firmicutes	Clostridia	Halanaerobiales	Halanaerobiaceae	Halanaerobium	0	0	0	0	0	0	0	0
Otu00732	Bacteria	Synergistetes	Synergistia	Synergistales	Synergistaceae	unclassified	0	0	0	0	0	0	0	0
Otu00733	Bacteria	Bacteroidetes	Bacteroidia	Bacteroidia_Incertae_Sedis	Draconibacteriaceae	unclassified	0	0.000602954	0	0	0.000320513	0	0	0.000139405
Otu00734	Bacteria	Spirochaetae	Spirochaetes	Spirochaetales	LH041	LH041_ge	0	0	0	0	0	0	0	0
Otu00735	Bacteria	Chloroflexi	Anaerolineae	Anaerolineales	Anaerolineaceae	Pelolinea	0.000706464	0	0	0	0	0	0.000338295	0.000139405
Otu00736	Bacteria	Actinobacteria	OPB41	OPB41_or	OPB41_fa	OPB41_ge	0	0	0	0	0	0	0.000338295	4.64684e-05
Otu00737	Bacteria	Bacteroidetes	Bacteroidia	Bacteroidia_Incertae_Sedis	Draconibacteriaceae	Tangfeifania	0	0	0	0	0	0	0	0
Otu00738	Bacteria	Proteobacteria	Gammaproteobacteria	Methylococcales	Marine_Methylotrophic_Group_1	Marine_Methylotrophic_Group_1_ge	0.000353232	0.000301477	0	0	0.000320513	0	0	0.000139405
Otu00739	Bacteria	Synergistetes	Synergistia	Synergistales	Synergistaceae	Thermovirga	0	0.000301477	0.000307787	0	0	0	0.000338295	0.000139405
Otu00740	Bacteria	Firmicutes	Clostridia	Clostridiales	P._palm_C-A_51	P._palm_C-A_51_ge	0	0.000602954	0	0.000314762	0	0	0	0.000139405
Otu00741	Bacteria	WS1	WS1_cl	WS1_or	WS1_fa	WS1_ge	0	0	0	0	0	0	0	0
Otu00742	Bacteria	Parcubacteria	Parcubacteria_cl	Parcubacteria_or	Parcubacteria_fa	Parcubacteria_ge	0.000353232	0	0.000615574	0	0	0	0	0.000139405
Otu00743	Bacteria	Bacteroidetes	Bacteroidia	Bacteroidales	Rikenellaceae	Blvii28_wastewater-sludge_group	0	0	0.000307787	0	0.000641026	0	0	0.000139405
Otu00744	Bacteria	Actinobacteria	Nitriliruptoria	Nitriliruptorales	Nitriliruptoraceae	unclassified	0.000706464	0	0	0	0	0	0.000338295	0.000139405
Otu00745	Bacteria	Hydrogenedentes	Hydrogenedentes_cl	Hydrogenedentes_or	Hydrogenedentes_fa	Hydrogenedentes_ge	0	0	0	0	0	0	0	0
Otu00747	Bacteria	Parcubacteria	Parcubacteria_cl	Parcubacteria_or	Parcubacteria_fa	Parcubacteria_ge	0	0	0	0	0	0	0	0
Otu00748	Bacteria	Firmicutes	Bacilli	unclassified	unclassified	unclassified	0	0	0	0	0	0	0	0
Otu00749	Bacteria	Proteobacteria	Gammaproteobacteria	Thiotrichales	Thiotrichaceae	Methylohalomonas	0.000353232	0	0	0.000314762	0	0	0.000338295	0.000139405
Otu00750	Bacteria	Proteobacteria	Deltaproteobacteria	Bdellovibrionales	Bacteriovoracaceae	unclassified	0.000706464	0	0	0.000314762	0	0	0	0.000139405
Otu00751	Bacteria	Spirochaetae	Spirochaetes	Spirochaetales	Spirochaetaceae	Spirochaeta_2	0	0	0	0.000629525	0.000320513	0	0	0.000139405
Otu00752	Bacteria	Chloroflexi	Anaerolineae	Anaerolineales	Anaerolineaceae	uncultured	0	0.000301477	0	0	0.000320513	0.000348432	0	0.000139405
Otu00753	Bacteria	Proteobacteria	Gammaproteobacteria	unclassified	unclassified	unclassified	0	0.000301477	0.000307787	0	0	0	0.000338295	0.000139405
Otu00756	Bacteria	Proteobacteria	Gammaproteobacteria	Legionellales	Coxiellaceae	Coxiella	0	0	0	0.000629525	0	0.000348432	0	0.000139405
Otu00757	Bacteria	Parcubacteria	unclassified	unclassified	unclassified	unclassified	0	0	0.000307787	0.000314762	0	0.000348432	0	0.000139405
Otu00758	Bacteria	Bacteroidetes	Sphingobacteriia	Sphingobacteriales	Lentimicrobiaceae	Lentimicrobiaceae_ge	0	0.000301477	0	0	0	0.000696864	0	0.000139405
Otu00759	Bacteria	Chloroflexi	Anaerolineae	Anaerolineales	Anaerolineaceae	uncultured	0	0	0	0	0	0	0	0
Otu00760	Bacteria	Hydrogenedentes	Hydrogenedentes_cl	Hydrogenedentes_or	Hydrogenedentes_fa	Hydrogenedentes_ge	0.000353232	0	0	0	0.000641026	0	0	0.000139405
Otu00761	Bacteria	Lentisphaerae	Oligosphaeria	Oligosphaerales	MVP-94	MVP-94_ge	0	0	0	0	0	0	0	0
Otu00762	Bacteria	Bacteroidetes	Flavobacteriia	Flavobacteriales	Flavobacteriaceae	Psychroflexus	0	0.000904432	0	0	0	0	0	0.000139405
Otu00763	Bacteria	Bacteroidetes	Flavobacteriia	Flavobacteriales	unclassified	unclassified	0	0	0	0.000944287	0	0	0	0.000139405
Otu00764	Bacteria	Omnitrophica	Omnitrophica_cl	Omnitrophica_or	Omnitrophica_fa	Omnitrophica_ge	0	0	0	0	0	0	0	0
Otu00766	Bacteria	Bacteroidetes	Cytophagia	Cytophagales	Flammeovirgaceae	Cesiribacter	0	0.000301477	0	0.000629525	0	0	0	0.000139405
Otu00767	Bacteria	Bacteroidetes	Cytophagia	Cytophagales	Cyclobacteriaceae	unclassified	0	0	0.000307787	0.000314762	0.000320513	0	0	0.000139405
Otu00768	Bacteria	Parcubacteria	unclassified	unclassified	unclassified	unclassified	0	0.000301477	0	0.000629525	0	0	0	0.000139405
Otu00769	Bacteria	Firmicutes	Clostridia	Clostridiales	Syntrophomonadaceae	uncultured	0	0	0	0	0	0	0.00101488	0.000139405
Otu00770	Bacteria	Fibrobacteres	Fibrobacteria	Fibrobacterales	FD035	FD035_ge	0	0	0	0	0	0.000348432	0.00067659	0.000139405
Otu00771	Bacteria	Proteobacteria	Alphaproteobacteria	Sphingomonadales	Sphingomonadaceae	Novosphingobium	0	0	0	0	0	0	0	0
Otu00772	Bacteria	Parcubacteria	Parcubacteria_cl	Parcubacteria_or	Parcubacteria_fa	Parcubacteria_ge	0	0	0	0	0	0	0	0
Otu00773	Bacteria	unclassified	unclassified	unclassified	unclassified	unclassified	0	0	0.000307787	0.000314762	0	0.000348432	0	0.000139405
Otu00774	Bacteria	Parcubacteria	Parcubacteria_cl	Parcubacteria_or	Parcubacteria_fa	Parcubacteria_ge	0	0	0	0	0	0	0	0
Otu00775	Bacteria	Bacteroidetes	Bacteroidia	Bacteroidales	Rikenellaceae	Blvii28_wastewater-sludge_group	0	0.000301477	0.000307787	0	0.000320513	0	0	0.000139405
Otu00776	Bacteria	Gemmatimonadetes	PAUC43f_marine_benthic_group	PAUC43f_marine_benthic_group_or	PAUC43f_marine_benthic_group_fa	PAUC43f_marine_benthic_group_ge	0	0	0	0	0	0	0	0
Otu00777	Bacteria	Gemmatimonadetes	BD2-11_terrestrial_group	BD2-11_terrestrial_group_or	BD2-11_terrestrial_group_fa	BD2-11_terrestrial_group_ge	0	0	0	0	0	0	0	0
Otu00778	Bacteria	RBG-1_(Zixibacteria)	RBG-1_(Zixibacteria)_cl	RBG-1_(Zixibacteria)_or	RBG-1_(Zixibacteria)_fa	RBG-1_(Zixibacteria)_ge	0	0	0	0	0	0	0	0
Otu00779	Bacteria	unclassified	unclassified	unclassified	unclassified	unclassified	0	0	0	0	0	0	0	0
Otu00780	Bacteria	Proteobacteria	Gammaproteobacteria	Pseudomonadales	Moraxellaceae	Enhydrobacter	0	0	0	0	0	0	0	0
Otu00781	Bacteria	AC1	AC1_cl	AC1_or	AC1_fa	AC1_ge	0	0	0	0	0	0	0	0
Otu00782	Bacteria	Proteobacteria	Gammaproteobacteria	Legionellales	Coxiellaceae	Coxiella	0	0	0.000307787	0.000629525	0	0	0	0.000139405
Otu00783	Bacteria	Firmicutes	Clostridia	Thermoanaerobacterales	Thermoanaerobacteraceae	unclassified	0	0	0	0	0	0	0	0
Otu00785	Bacteria	Chloroflexi	Dehalococcoidia	vadinBA26	vadinBA26_fa	vadinBA26_ge	0	0.000301477	0	0	0.000320513	0.000348432	0	0.000139405
Otu00786	Bacteria	Gemmatimonadetes	PAUC43f_marine_benthic_group	PAUC43f_marine_benthic_group_or	PAUC43f_marine_benthic_group_fa	PAUC43f_marine_benthic_group_ge	0	0	0	0	0	0	0	0
Otu00787	Bacteria	Planctomycetes	unclassified	unclassified	unclassified	unclassified	0	0	0	0	0	0	0	0
Otu00788	Bacteria	unclassified	unclassified	unclassified	unclassified	unclassified	0	0.000904432	0	0	0	0	0	0.000139405
Otu00790	Bacteria	Proteobacteria	Gammaproteobacteria	Methylococcales	Methylococcales_fa	Methylococcales_ge	0.000353232	0.000301477	0	0	0.000320513	0	0	0.000139405
Otu00791	Bacteria	Bacteroidetes	Bacteroidia	Bacteroidia_Incertae_Sedis	Draconibacteriaceae	uncultured	0	0	0	0.000314762	0.000641026	0	0	0.000139405
Otu00793	Bacteria	Parcubacteria	unclassified	unclassified	unclassified	unclassified	0	0	0	0	0	0	0	0
Otu00794	Bacteria	Firmicutes	Clostridia	Clostridiales	Ruminococcaceae	unclassified	0.000353232	0	0	0	0.000320513	0	0.000338295	0.000139405
Otu00797	Bacteria	Lentisphaerae	unclassified	unclassified	unclassified	unclassified	0	0	0.000307787	0.000314762	0.000320513	0	0	0.000139405
Otu00798	Bacteria	Proteobacteria	Gammaproteobacteria	Gammaproteobacteria_Incertae_Sedis	Unknown_Family	Thiohalorhabdus	0	0	0	0	0	0	0	0
Otu00799	Bacteria	Bacteroidetes	Bacteroidetes_VC2.1_Bac22	Bacteroidetes_VC2.1_Bac22_or	Bacteroidetes_VC2.1_Bac22_fa	Bacteroidetes_VC2.1_Bac22_ge	0	0	0	0.000629525	0.000320513	0	0	0.000139405
Otu00800	Bacteria	Proteobacteria	Gammaproteobacteria	Gammaproteobacteria_Incertae_Sedis	Unknown_Family	Thiohalorhabdus	0	0	0	0	0	0	0	0
Otu00801	Bacteria	Spirochaetae	Spirochaetes	Spirochaetales	Spirochaetaceae	Spirochaeta_2	0	0	0	0	0	0	0	0
Otu00802	Bacteria	Proteobacteria	Deltaproteobacteria	unclassified	unclassified	unclassified	0	0	0	0	0	0.000696864	0	9.29368e-05
Otu00803	Bacteria	Firmicutes	Clostridia	Clostridiales	Ruminococcaceae	Ercella	0	0	0	0	0	0.000696864	0	9.29368e-05
Otu00804	Bacteria	Latescibacteria	Latescibacteria_cl	Latescibacteria_or	Latescibacteria_fa	Latescibacteria_ge	0	0	0	0	0	0	0	0
Otu00805	Bacteria	Firmicutes	unclassified	unclassified	unclassified	unclassified	0	0	0	0	0	0	0	0
Otu00807	Bacteria	Lentisphaerae	Oligosphaeria	Oligosphaerales	MVP-94	MVP-94_ge	0	0	0	0	0	0	0	0
Otu00808	Bacteria	Spirochaetae	Spirochaetes	Spirochaetales	LH041	LH041_ge	0	0	0.000307787	0	0	0.000348432	0	9.29368e-05
Otu00811	Bacteria	Proteobacteria	Deltaproteobacteria	Desulfobacterales	Desulfobacteraceae	unclassified	0	0	0.000307787	0	0	0.000348432	0	9.29368e-05
Otu00812	Bacteria	Firmicutes	Clostridia	unclassified	unclassified	unclassified	0	0	0	0	0	0	0	0
Otu00813	Bacteria	WS1	WS1_cl	WS1_or	WS1_fa	WS1_ge	0	0	0	0	0	0	0	0
Otu00814	Bacteria	Parcubacteria	unclassified	unclassified	unclassified	unclassified	0	0	0	0	0	0.000348432	0.000338295	9.29368e-05
Otu00815	Bacteria	Omnitrophica	Omnitrophica_cl	Omnitrophica_or	Omnitrophica_fa	Omnitrophica_ge	0	0	0	0	0	0	0	0
Otu00816	Bacteria	Firmicutes	unclassified	unclassified	unclassified	unclassified	0	0	0	0	0	0	0	0
Otu00817	Bacteria	unclassified	unclassified	unclassified	unclassified	unclassified	0.000353232	0	0	0	0	0.000348432	0	9.29368e-05
Otu00818	Bacteria	Verrucomicrobia	OPB35_soil_group	OPB35_soil_group_or	OPB35_soil_group_fa	OPB35_soil_group_ge	0	0.000301477	0	0	0	0.000348432	0	9.29368e-05
Otu00819	Bacteria	Deferribacteres	Deferribacteres	Deferribacterales	Deferribacteraceae	Flexistipes	0	0	0	0	0	0	0	0
Otu00821	Bacteria	Bacteroidetes	Bacteroidia	Bacteroidales	Marinilabiaceae	uncultured	0	0	0	0	0	0	0	0
Otu00822	Bacteria	Lentisphaerae	Oligosphaeria	Oligosphaerales	MVP-94	MVP-94_ge	0	0	0	0	0	0.000348432	0	4.64684e-05
Otu00823	Bacteria	Firmicutes	Clostridia	unclassified	unclassified	unclassified	0	0	0	0	0	0	0	0
Otu00824	Bacteria	unclassified	unclassified	unclassified	unclassified	unclassified	0	0	0	0	0	0	0	0
Otu00825	Bacteria	TM6_(Dependentiae)	TM6_(Dependentiae)	TM6_(Dependentiae)	TM6_(Dependentiae)	TM6_(Dependentiae)	0	0	0	0	0.000641026	0	0	9.29368e-05
Otu00826	Bacteria	TA06	TA06_cl	TA06_or	TA06_fa	TA06_ge	0.000353232	0	0	0	0.000320513	0	0	9.29368e-05
Otu00827	Bacteria	Proteobacteria	Deltaproteobacteria	unclassified	unclassified	unclassified	0	0	0	0.000314762	0.000320513	0	0	9.29368e-05
Otu00828	Bacteria	Cloacimonetes	unclassified	unclassified	unclassified	unclassified	0	0	0	0	0.000641026	0	0	9.29368e-05
Otu00829	Bacteria	Verrucomicrobia	Opitutae	BC-COM435	BC-COM435_fa	BC-COM435_ge	0	0.000301477	0	0	0.000320513	0	0	9.29368e-05
Otu00830	Bacteria	Bacteroidetes	Bacteroidetes_Incertae_Sedis	Order_III	F1-37X2	F1-37X2_ge	0	0	0	0	0.000320513	0	0.000338295	9.29368e-05
Otu00831	Bacteria	Gemmatimonadetes	Longimicrobia	Longimicrobiales	Longimicrobiaceae	Longimicrobiaceae_ge	0	0	0	0	0.000320513	0	0	4.64684e-05
Otu00832	Bacteria	Chloroflexi	Caldilineae	Caldilineales	Caldilineaceae	uncultured	0	0	0	0	0.000320513	0	0.000338295	9.29368e-05
Otu00833	Bacteria	Firmicutes	Clostridia	Clostridiales	Clostridiaceae_1	Clostridium_sensu_stricto_7	0	0	0	0	0	0	0.00067659	9.29368e-05
Otu00834	Bacteria	Bacteroidetes	Flavobacteriia	Flavobacteriales	Flavobacteriaceae	Salinimicrobium	0	0	0	0.000314762	0.000320513	0	0	9.29368e-05
Otu00835	Bacteria	Planctomycetes	unclassified	unclassified	unclassified	unclassified	0.000353232	0	0	0	0	0	0.000338295	9.29368e-05
Otu00836	Bacteria	TM6_(Dependentiae)	TM6_(Dependentiae)	TM6_(Dependentiae)	TM6_(Dependentiae)	TM6_(Dependentiae)	0	0.000301477	0	0	0.000320513	0	0	9.29368e-05
Otu00837	Bacteria	Planctomycetes	Phycisphaerae	unclassified	unclassified	unclassified	0.000353232	0	0	0	0	0	0.000338295	9.29368e-05
Otu00838	Bacteria	Parcubacteria	unclassified	unclassified	unclassified	unclassified	0	0.000301477	0	0	0	0	0.000338295	9.29368e-05
Otu00839	Bacteria	Proteobacteria	Deltaproteobacteria	Desulfobacterales	Desulfobulbaceae	MSBL7	0	0	0	0	0.000320513	0	0.000338295	9.29368e-05
Otu00840	Bacteria	Parcubacteria	Parcubacteria_cl	Parcubacteria_or	Parcubacteria_fa	Parcubacteria_ge	0	0.000301477	0	0	0.000320513	0	0	9.29368e-05
Otu00841	Bacteria	Chloroflexi	SJA-68	SJA-68_or	SJA-68_fa	SJA-68_ge	0	0	0	0	0.000641026	0	0	9.29368e-05
Otu00842	Bacteria	Spirochaetae	Spirochaetes	Spirochaetales	Leptospiraceae	uncultured	0	0	0	0	0.000641026	0	0	9.29368e-05
Otu00844	Bacteria	Actinobacteria	Acidimicrobiia	Acidimicrobiales	uncultured	uncultured_ge	0	0	0	0	0.000641026	0	0	9.29368e-05
Otu00845	Bacteria	Gracilibacteria	Gracilibacteria_cl	Gracilibacteria_or	Gracilibacteria_fa	Gracilibacteria_ge	0.000353232	0	0	0.000314762	0	0	0	9.29368e-05
Otu00846	Bacteria	Spirochaetae	Spirochaetes	Spirochaetales	Spirochaetaceae	uncultured	0	0.000301477	0	0.000314762	0	0	0	9.29368e-05
Otu00847	Bacteria	Firmicutes	Clostridia	D8A-2	D8A-2_fa	D8A-2_ge	0.000353232	0	0	0	0	0	0.000338295	9.29368e-05
Otu00848	Bacteria	Fibrobacteres	Fibrobacteria	Fibrobacterales	possible_family_01	possible_family_01_ge	0	0	0	0.000629525	0	0	0	9.29368e-05
Otu00850	Bacteria	Spirochaetae	Spirochaetes	Spirochaetales	Spirochaetaceae	Spirochaeta_2	0	0.000301477	0	0	0	0	0.000338295	9.29368e-05
Otu00851	Bacteria	Proteobacteria	Deltaproteobacteria	Desulfobacterales	Desulfobacteraceae	SEEP-SRB1	0	0	0	0	0.000320513	0	0.000338295	9.29368e-05
Otu00852	Bacteria	Planctomycetes	Phycisphaerae	Pla1_lineage	Pla1_lineage_fa	Pla1_lineage_ge	0	0	0	0	0	0	0.00067659	9.29368e-05
Otu00853	Bacteria	Proteobacteria	Deltaproteobacteria	Syntrophobacterales	Syntrophaceae	uncultured	0	0	0	0.000314762	0	0	0.000338295	9.29368e-05
Otu00854	Bacteria	Verrucomicrobia	Verrucomicrobiae	Verrucomicrobiales	Verrucomicrobiaceae	unclassified	0	0	0.000307787	0	0	0	0.000338295	9.29368e-05
Otu00855	Bacteria	Bacteroidetes	Cytophagia	Cytophagales	Flammeovirgaceae	Catalinimonas	0	0	0.000307787	0	0.000320513	0	0	9.29368e-05
Otu00856	Bacteria	KSB3_(Modulibacteria)	KSB3_(Modulibacteria)	KSB3_(Modulibacteria)	KSB3_(Modulibacteria)	KSB3_(Modulibacteria)	0.000353232	0	0	0	0	0	0.000338295	9.29368e-05
Otu00857	Bacteria	Proteobacteria	Deltaproteobacteria	unclassified	unclassified	unclassified	0	0	0	0.000314762	0.000320513	0	0	9.29368e-05
Otu00858	Bacteria	Spirochaetae	Spirochaetes	Spirochaetales	Leptospiraceae	uncultured	0	0.000301477	0	0	0.000320513	0	0	9.29368e-05
Otu00859	Bacteria	Spirochaetae	Spirochaetes	Spirochaetales	Spirochaetaceae	Spirochaeta_2	0.000353232	0	0	0	0.000320513	0	0	9.29368e-05
Otu00860	Bacteria	Proteobacteria	Deltaproteobacteria	Myxococcales	BIrii41	BIrii41_ge	0	0	0.000307787	0	0.000320513	0	0	9.29368e-05
Otu00861	Bacteria	Proteobacteria	Gammaproteobacteria	Methylococcales	unclassified	unclassified	0	0	0.000307787	0	0.000320513	0	0	9.29368e-05
Otu00862	Bacteria	Planctomycetes	Phycisphaerae	062DZ93_hypersaline_microbial_mat_group	062DZ93_hypersaline_microbial_mat_group_fa	062DZ93_hypersaline_microbial_mat_group_ge	0	0	0.000307787	0	0.000320513	0	0	9.29368e-05
Otu00863	Bacteria	Lentisphaerae	Oligosphaeria	SS1-B-02-17	SS1-B-02-17_fa	SS1-B-02-17_ge	0	0	0	0	0.000641026	0	0	9.29368e-05
Otu00865	Bacteria	Ignavibacteriae	Ignavibacteria	Ignavibacteriales	unclassified	unclassified	0	0	0.000307787	0	0	0	0.000338295	9.29368e-05
Otu00866	Bacteria	Bacteroidetes	Bacteroidetes_vadinHA17	Bacteroidetes_vadinHA17_or	Bacteroidetes_vadinHA17_fa	Bacteroidetes_vadinHA17_ge	0	0.000301477	0	0	0.000320513	0	0	9.29368e-05
Otu00867	Bacteria	Tenericutes	Mollicutes	NB1-n	NB1-n_fa	NB1-n_ge	0	0	0	0.000314762	0.000320513	0	0	9.29368e-05
Otu00868	Bacteria	Hydrogenedentes	Hydrogenedentes_cl	Hydrogenedentes_or	Hydrogenedentes_fa	Hydrogenedentes_ge	0	0	0	0.000314762	0.000320513	0	0	9.29368e-05
Otu00869	Bacteria	Omnitrophica	Omnitrophica_cl	Omnitrophica_or	Omnitrophica_fa	Omnitrophica_ge	0.000353232	0	0	0	0.000320513	0	0	9.29368e-05
Otu00870	Bacteria	Actinobacteria	Thermoleophilia	Gaiellales	uncultured	uncultured_ge	0	0	0	0	0.000641026	0	0	9.29368e-05
Otu00871	Bacteria	unclassified	unclassified	unclassified	unclassified	unclassified	0	0	0.000307787	0	0.000320513	0	0	9.29368e-05
Otu00872	Bacteria	Chloroflexi	Anaerolineae	Anaerolineales	Anaerolineaceae	uncultured	0	0	0.000307787	0	0.000320513	0	0	9.29368e-05
Otu00873	Bacteria	Firmicutes	Clostridia	Clostridiales	Syntrophomonadaceae	uncultured	0	0	0.000307787	0	0.000320513	0	0	9.29368e-05
Otu00874	Bacteria	Proteobacteria	Alphaproteobacteria	Sphingomonadales	Erythrobacteraceae	unclassified	0	0	0	0	0	0	0	0
Otu00875	Bacteria	Actinobacteria	OPB41	OPB41_or	OPB41_fa	OPB41_ge	0	0	0.000307787	0	0	0.000348432	0	9.29368e-05
Otu00876	Bacteria	Proteobacteria	Deltaproteobacteria	Bdellovibrionales	Bacteriovoracaceae	uncultured	0	0	0	0	0	0	0	0
Otu00878	Bacteria	Proteobacteria	Betaproteobacteria	Burkholderiales	Comamonadaceae	unclassified	0	0	0	0	0	0	0	0
Otu00879	Bacteria	Proteobacteria	Deltaproteobacteria	unclassified	unclassified	unclassified	0	0	0	0	0	0	0	0
Otu00880	Bacteria	Firmicutes	Bacilli	Lactobacillales	Leuconostocaceae	Weissella	0	0	0	0	0	0	0	0
Otu00881	Bacteria	Parcubacteria	Parcubacteria_cl	Parcubacteria_or	Parcubacteria_fa	Parcubacteria_ge	0	0	0	0	0	0	0	0
Otu00882	Bacteria	WS1	WS1_cl	WS1_or	WS1_fa	WS1_ge	0	0	0	0	0	0	0	0
Otu00883	Bacteria	unclassified	unclassified	unclassified	unclassified	unclassified	0	0	0	0	0	0.000348432	0	4.64684e-05
Otu00884	Bacteria	Proteobacteria	Deltaproteobacteria	Desulfuromonadales	Geobacteraceae	Geothermobacter	0	0	0	0	0	0	0	0
Otu00885	Bacteria	Parcubacteria	Parcubacteria_cl	Parcubacteria_or	Parcubacteria_fa	Parcubacteria_ge	0	0	0	0	0	0	0	0
Otu00886	Bacteria	Actinobacteria	Actinobacteria	Corynebacteriales	Corynebacteriaceae	Corynebacterium_1	0	0	0	0	0	0	0	0
Otu00887	Bacteria	Planctomycetes	Phycisphaerae	Phycisphaerales	unclassified	unclassified	0	0	0	0	0	0	0	0
Otu00888	Bacteria	Firmicutes	Clostridia	Halanaerobiales	Halanaerobiaceae	Halanaerobium	0	0	0	0	0	0	0	0
Otu00889	Bacteria	Proteobacteria	Deltaproteobacteria	Desulfarculales	Desulfarculaceae	Desulfatiglans	0	0	0	0	0	0	0	0
Otu00890	Bacteria	Chloroflexi	SBR2076	SBR2076_or	SBR2076_fa	SBR2076_ge	0	0	0.000307787	0	0	0.000348432	0	9.29368e-05
Otu00891	Bacteria	Proteobacteria	Gammaproteobacteria	Gammaproteobacteria_Incertae_Sedis	Unknown_Family	Thiohalorhabdus	0	0	0	0	0	0	0	0
Otu00892	Bacteria	unclassified	unclassified	unclassified	unclassified	unclassified	0	0	0	0	0	0	0	0
Otu00893	Bacteria	Firmicutes	Clostridia	Clostridiales	Syntrophomonadaceae	uncultured	0	0	0	0	0	0.000348432	0.000338295	9.29368e-05
Otu00894	Bacteria	Chloroflexi	Anaerolineae	Anaerolineales	Anaerolineaceae	uncultured	0	0	0	0	0	0	0	0
Otu00895	Bacteria	Parcubacteria	unclassified	unclassified	unclassified	unclassified	0	0	0	0	0	0	0	0
Otu00896	Bacteria	Proteobacteria	Deltaproteobacteria	Bdellovibrionales	Bacteriovoracaceae	Deferrisoma	0	0	0	0	0	0.000348432	0.000338295	9.29368e-05
Otu00897	Bacteria	Firmicutes	Bacilli	Bacillales	Paenibacillaceae	unclassified	0	0	0	0	0	0	0	0
Otu00898	Bacteria	unclassified	unclassified	unclassified	unclassified	unclassified	0	0	0	0	0	0	0	0
Otu00899	Bacteria	unclassified	unclassified	unclassified	unclassified	unclassified	0.000353232	0	0	0	0	0	0.000338295	9.29368e-05
Otu00900	Bacteria	Chloroflexi	Dehalococcoidia	GIF9	GIF9_fa	GIF9_ge	0.000353232	0	0	0.000314762	0	0	0	9.29368e-05
Otu00901	Bacteria	Firmicutes	Clostridia	Clostridiales	Ruminococcaceae	unclassified	0	0	0	0.000629525	0	0	0	9.29368e-05
Otu00902	Bacteria	Spirochaetae	Spirochaetes	Spirochaetales	Spirochaetaceae	uncultured	0	0	0	0.000314762	0.000320513	0	0	9.29368e-05
Otu00903	Bacteria	Firmicutes	Clostridia	Clostridiales	Lachnospiraceae	unclassified	0	0	0	0.000629525	0	0	0	9.29368e-05
Otu00904	Bacteria	Bacteroidetes	unclassified	unclassified	unclassified	unclassified	0.000353232	0	0	0.000314762	0	0	0	9.29368e-05
Otu00905	Bacteria	Bacteroidetes	Bacteroidetes_Incertae_Sedis	Order_III	unclassified	unclassified	0.000353232	0	0	0.000314762	0	0	0	9.29368e-05
Otu00906	Bacteria	Omnitrophica	Omnitrophica_cl	Omnitrophica_or	Omnitrophica_fa	Omnitrophica_ge	0.000353232	0	0	0.000314762	0	0	0	9.29368e-05
Otu00907	Bacteria	Proteobacteria	Deltaproteobacteria	unclassified	unclassified	unclassified	0	0.000301477	0	0.000314762	0	0	0	9.29368e-05
Otu00908	Bacteria	Actinobacteria	Actinobacteria	Micrococcales	Micrococcaceae	Arthrobacter	0	0	0	0.000629525	0	0	0	9.29368e-05
Otu00909	Bacteria	unclassified	unclassified	unclassified	unclassified	unclassified	0	0	0	0	0	0.000696864	0	9.29368e-05
Otu00910	Bacteria	unclassified	unclassified	unclassified	unclassified	unclassified	0	0	0	0	0	0.000696864	0	9.29368e-05
Otu00911	Bacteria	Proteobacteria	Deltaproteobacteria	Syntrophobacterales	Syntrophaceae	uncultured	0	0	0	0.000314762	0	0	0	4.64684e-05
Otu00912	Bacteria	Chloroflexi	Dehalococcoidia	unclassified	unclassified	unclassified	0	0	0	0	0	0.000696864	0	9.29368e-05
Otu00913	Bacteria	Proteobacteria	Gammaproteobacteria	Legionellales	Coxiellaceae	Coxiella	0	0	0	0.000629525	0	0	0	9.29368e-05
Otu00914	Bacteria	Chloroflexi	Dehalococcoidia	vadinBA26	vadinBA26_fa	vadinBA26_ge	0.000353232	0	0	0	0	0.000348432	0	9.29368e-05
Otu00915	Bacteria	Bacteroidetes	Sphingobacteriia	Sphingobacteriales	Chitinophagaceae	unclassified	0	0	0	0	0	0	0	0
Otu00916	Bacteria	Acetothermia	Acetothermia_cl	Acetothermia_or	Acetothermia_fa	Acetothermia_ge	0	0	0	0	0	0	0	0
Otu00917	Bacteria	Parcubacteria	unclassified	unclassified	unclassified	unclassified	0	0	0	0	0	0	0	0
Otu00918	Bacteria	Hydrogenedentes	Hydrogenedentes_cl	Hydrogenedentes_or	Hydrogenedentes_fa	Hydrogenedentes_ge	0	0	0	0	0	0	0	0
Otu00919	Bacteria	Proteobacteria	Alphaproteobacteria	Caulobacterales	Caulobacteraceae	Brevundimonas	0	0	0	0	0	0	0	0
Otu00920	Bacteria	Bacteroidetes	Bacteroidia	Bacteroidales	Marinilabiaceae	Natronoflexus	0	0	0	0	0	0.000348432	0.000338295	9.29368e-05
Otu00921	Bacteria	Fibrobacteres	Fibrobacteria	Fibrobacterales	possible_family_01	possible_family_01_ge	0	0	0	0	0	0.000348432	0.000338295	9.29368e-05
Otu00922	Bacteria	AC1	AC1_cl	AC1_or	AC1_fa	AC1_ge	0	0	0.000307787	0	0	0.000348432	0	9.29368e-05
Otu00923	Bacteria	Lentisphaerae	Oligosphaeria	Oligosphaerales	MVP-94	MVP-94_ge	0.000353232	0	0	0	0	0.000348432	0	9.29368e-05
Otu00924	Bacteria	Spirochaetae	Spirochaetes	Spirochaetales	Spirochaetaceae	Spirochaeta_2	0	0	0	0	0	0	0	0
Otu00925	Bacteria	unclassified	unclassified	unclassified	unclassified	unclassified	0	0	0	0	0	0	0	0
Otu00926	Bacteria	Deinococcus-Thermus	Deinococci	Deinococcales	Trueperaceae	Truepera	0	0	0	0	0	0	0	0
Otu00927	Bacteria	Spirochaetae	Spirochaetes	Spirochaetales	Spirochaetaceae	M2PT2-76_termite_group	0	0.000301477	0.000307787	0	0	0	0	9.29368e-05
Otu00928	Bacteria	Planctomycetes	Phycisphaerae	MSBL9	MSBL9_fa	MSBL9_ge	0	0	0	0	0	0	0	0
Otu00929	Bacteria	Bacteroidetes	Cytophagia	Cytophagales	Flammeovirgaceae	Cesiribacter	0	0.000301477	0.000307787	0	0	0	0	9.29368e-05
Otu00930	Bacteria	Chlorobi	Chlorobia	Chlorobiales	OPB56	OPB56_ge	0	0	0	0	0	0	0	0
Otu00931	Bacteria	unclassified	unclassified	unclassified	unclassified	unclassified	0	0	0	0	0	0	0	0
Otu00932	Bacteria	Gemmatimonadetes	MD2902-B12	MD2902-B12_or	MD2902-B12_fa	MD2902-B12_ge	0.000706464	0	0	0	0	0	0	9.29368e-05
Otu00933	Bacteria	RBG-1_(Zixibacteria)	RBG-1_(Zixibacteria)_cl	RBG-1_(Zixibacteria)_or	RBG-1_(Zixibacteria)_fa	RBG-1_(Zixibacteria)_ge	0	0	0	0	0	0	0	0
Otu00934	Bacteria	unclassified	unclassified	unclassified	unclassified	unclassified	0	0	0	0	0	0	0	0
Otu00935	Bacteria	Spirochaetae	Spirochaetes	Spirochaetales	Spirochaetaceae	Spirochaeta_2	0	0	0	0	0	0	0	0
Otu00936	Bacteria	unclassified	unclassified	unclassified	unclassified	unclassified	0	0	0	0	0	0	0	0
Otu00937	Bacteria	Firmicutes	Clostridia	unclassified	unclassified	unclassified	0.000706464	0	0	0	0	0	0	9.29368e-05
Otu00938	Bacteria	Proteobacteria	unclassified	unclassified	unclassified	unclassified	0.000706464	0	0	0	0	0	0	9.29368e-05
Otu00939	Bacteria	Bacteroidetes	SB-5	SB-5_or	SB-5_fa	SB-5_ge	0	0	0	0	0	0	0	0
Otu00940	Bacteria	Microgenomates	unclassified	unclassified	unclassified	unclassified	0	0	0	0	0	0	0	0
Otu00941	Bacteria	Bacteroidetes	Bacteroidetes_Incertae_Sedis	Order_III	uncultured	uncultured_ge	0	0	0.000615574	0	0	0	0	9.29368e-05
Otu00942	Bacteria	Proteobacteria	Deltaproteobacteria	Myxococcales	P3OB-42	P3OB-42_ge	0	0	0	0	0	0	0	0
Otu00943	Bacteria	unclassified	unclassified	unclassified	unclassified	unclassified	0	0	0	0	0	0	0	0
Otu00944	Bacteria	Chloroflexi	Dehalococcoidia	GIF3	GIF3_fa	GIF3_ge	0	0	0	0	0	0	0	0
Otu00946	Bacteria	Parcubacteria	unclassified	unclassified	unclassified	unclassified	0	0	0	0	0	0	0	0
Otu00947	Bacteria	Parcubacteria	Parcubacteria_Incertae_Sedis	Unknown_Order	Unknown_Family	Candidatus_Paceibacter	0	0	0	0	0	0	0	0
Otu00948	Bacteria	Parcubacteria	unclassified	unclassified	unclassified	unclassified	0	0	0	0	0	0	0	0
Otu00949	Bacteria	unclassified	unclassified	unclassified	unclassified	unclassified	0.000353232	0	0.000307787	0	0	0	0	9.29368e-05
Otu00950	Bacteria	Chloroflexi	Dehalococcoidia	unclassified	unclassified	unclassified	0	0.000301477	0.000307787	0	0	0	0	9.29368e-05
Otu00951	Bacteria	Firmicutes	Clostridia	Clostridiales	Syntrophomonadaceae	uncultured	0.000353232	0.000301477	0	0	0	0	0	9.29368e-05
Otu00952	Bacteria	Lentisphaerae	Oligosphaeria	Oligosphaerales	MVP-94	MVP-94_ge	0.000353232	0	0.000307787	0	0	0	0	9.29368e-05
Otu00953	Bacteria	Proteobacteria	Deltaproteobacteria	Desulfobacterales	Desulfobacteraceae	Desulfosalsimonas	0	0	0	0	0	0	0	0
Otu00954	Bacteria	Proteobacteria	Deltaproteobacteria	Bradymonadales	unclassified	unclassified	0	0.000301477	0.000307787	0	0	0	0	9.29368e-05
Otu00955	Bacteria	Cloacimonetes	MSBL8	MSBL8_or	MSBL8_fa	MSBL8_ge	0.000353232	0	0.000307787	0	0	0	0	9.29368e-05
Otu00956	Bacteria	unclassified	unclassified	unclassified	unclassified	unclassified	0.000353232	0.000301477	0	0	0	0	0	9.29368e-05
Otu00957	Bacteria	Bacteroidetes	Cytophagia	Cytophagales	Flammeovirgaceae	Nafulsella	0	0	0.000615574	0	0	0	0	9.29368e-05
Otu00958	Bacteria	Proteobacteria	Gammaproteobacteria	Gammaproteobacteria_Incertae_Sedis	Unknown_Family	Thiohalophilus	0	0	0	0	0	0	0	0
Otu00959	Bacteria	Planctomycetes	Planctomycetacia	Brocadiales	Brocadiaceae	PB79	0	0	0	0	0	0	0	0
Otu00960	Bacteria	Firmicutes	Clostridia	Clostridiales	unclassified	unclassified	0	0.000301477	0.000307787	0	0	0	0	9.29368e-05
Otu00961	Bacteria	Proteobacteria	Gammaproteobacteria	Thiotrichales	Thiotrichaceae	Methylohalomonas	0	0	0	0	0	0	0	0
Otu00963	Bacteria	Proteobacteria	Deltaproteobacteria	Desulfovibrionales	Desulfohalobiaceae	Desulfovermiculus	0	0	0	0	0	0	0	0
Otu00964	Bacteria	Chloroflexi	Anaerolineae	Anaerolineales	Anaerolineaceae	Levilinea	0	0	0	0	0	0	0	0
Otu00965	Bacteria	Chloroflexi	Dehalococcoidia	GIF3	GIF3_fa	GIF3_ge	0	0	0	0	0	0	0	0
Otu00966	Bacteria	Spirochaetae	Spirochaetes	Spirochaetales	Spirochaetaceae	Spirochaeta_2	0	0	0	0	0	0	0	0
Otu00967	Bacteria	Spirochaetae	Spirochaetes	Spirochaetales	Spirochaetaceae	Spirochaeta_2	0	0	0	0	0	0	0	0
Otu00968	Bacteria	TM6_(Dependentiae)	TM6_(Dependentiae)	TM6_(Dependentiae)	TM6_(Dependentiae)	TM6_(Dependentiae)	0	0	0	0	0	0	0	0
Otu00969	Bacteria	Parcubacteria	Parcubacteria_cl	Parcubacteria_or	Parcubacteria_fa	Parcubacteria_ge	0	0	0	0	0	0	0	0
Otu00970	Bacteria	Gracilibacteria	Gracilibacteria_cl	Gracilibacteria_or	Gracilibacteria_fa	Gracilibacteria_ge	0	0	0	0	0	0	0	0
Otu00971	Bacteria	Parcubacteria	unclassified	unclassified	unclassified	unclassified	0	0	0	0	0	0	0	0
Otu00972	Bacteria	Deferribacteres	Deferribacteres	Deferribacterales	Deferribacteraceae	Flexistipes	0	0	0	0	0	0	0	0
Otu00973	Bacteria	Firmicutes	Clostridia	Clostridiales	Peptostreptococcaceae	unclassified	0	0	0	0	0	0	0	0
Otu00974	Bacteria	Acetothermia	Acetothermia_cl	Acetothermia_or	Acetothermia_fa	Acetothermia_ge	0	0	0	0	0	0	0	0
Otu00975	Bacteria	Gracilibacteria	Gracilibacteria_cl	Gracilibacteria_or	Gracilibacteria_fa	Gracilibacteria_ge	0	0.000602954	0	0	0	0	0	9.29368e-05
Otu00977	Bacteria	Fusobacteria	Fusobacteriia	Fusobacteriales	Leptotrichiaceae	uncultured	0	0.000602954	0	0	0	0	0	9.29368e-05
Otu00978	Bacteria	Proteobacteria	Gammaproteobacteria	Methylococcales	Methylococcaceae	Methylohalobius	0	0	0	0	0	0	0	0
Otu00979	Bacteria	Chloroflexi	Anaerolineae	Anaerolineales	Anaerolineaceae	uncultured	0	0	0	0	0	0	0	0
Otu00980	Bacteria	Latescibacteria	Latescibacteria_Incertae_Sedis	Unknown_Order	Unknown_Family	Candidatus_Latescibacter	0	0	0	0	0	0	0	0
Otu00981	Bacteria	Bacteroidetes	Bacteroidia	Bacteroidales	ML635J-40_aquatic_group	ML635J-40_aquatic_group_ge	0	0.000602954	0	0	0	0	0	9.29368e-05
Otu00982	Bacteria	Spirochaetae	Spirochaetes	Spirochaetales	Spirochaetaceae	Spirochaeta_2	0	0	0	0	0	0	0	0
Otu00983	Bacteria	Firmicutes	Clostridia	Clostridiales	Ruminococcaceae	unclassified	0.000353232	0.000301477	0	0	0	0	0	9.29368e-05
Otu00984	Bacteria	Parcubacteria	unclassified	unclassified	unclassified	unclassified	0	0	0	0	0	0	0	0
Otu00985	Bacteria	Gemmatimonadetes	BD2-11_terrestrial_group	BD2-11_terrestrial_group_or	BD2-11_terrestrial_group_fa	BD2-11_terrestrial_group_ge	0	0	0	0	0	0	0	0
Otu00986	Bacteria	unclassified	unclassified	unclassified	unclassified	unclassified	0	0	0	0	0	0	0	0
Otu00987	Bacteria	Proteobacteria	Deltaproteobacteria	Desulfarculales	Desulfarculaceae	Desulfatiglans	0	0	0	0	0	0	0	0
Otu00988	Bacteria	Planctomycetes	Phycisphaerae	SHA-43	SHA-43_fa	SHA-43_ge	0	0	0.000615574	0	0	0	0	9.29368e-05
Otu00989	Bacteria	Spirochaetae	Spirochaetes	Spirochaetales	Spirochaetaceae	Spirochaeta_2	0	0	0	0	0	0	0	0
Otu00991	Bacteria	Actinobacteria	Nitriliruptoria	Nitriliruptorales	Nitriliruptoraceae	Nitriliruptoraceae_ge	0	0	0	0	0	0	0	0
Otu00992	Bacteria	Proteobacteria	Gammaproteobacteria	Methylococcales	unclassified	unclassified	0	0	0	0	0	0	0	0
Otu00993	Bacteria	Proteobacteria	Deltaproteobacteria	Desulfuromonadales	unclassified	unclassified	0.000353232	0	0.000307787	0	0	0	0	9.29368e-05
Otu00994	Bacteria	Proteobacteria	Gammaproteobacteria	Gammaproteobacteria_Incertae_Sedis	Unknown_Family	Thiohalorhabdus	0	0	0	0	0	0	0	0
Otu00995	Bacteria	Proteobacteria	unclassified	unclassified	unclassified	unclassified	0	0	0.000615574	0	0	0	0	9.29368e-05
Otu00996	Bacteria	unclassified	unclassified	unclassified	unclassified	unclassified	0	0	0	0	0	0	0	0
Otu00997	Bacteria	Parcubacteria	Parcubacteria_cl	Parcubacteria_or	Parcubacteria_fa	Parcubacteria_ge	0	0	0	0	0	0	0	0
Otu00998	Bacteria	Proteobacteria	Gammaproteobacteria	Oceanospirillales	Oceanospirillaceae	Marinobacterium	0	0	0.000615574	0	0	0	0	9.29368e-05
Otu00999	Bacteria	Parcubacteria	unclassified	unclassified	unclassified	unclassified	0	0	0	0	0	0	0	0
Otu01000	Bacteria	Proteobacteria	Deltaproteobacteria	Desulfobacterales	Desulfobulbaceae	MSBL7	0	0	0	0	0	0	0	0
Otu01002	Bacteria	TM6_(Dependentiae)	TM6_(Dependentiae)	TM6_(Dependentiae)	TM6_(Dependentiae)	TM6_(Dependentiae)	0	0	0	0	0	0	0	0
Otu01003	Bacteria	Proteobacteria	Deltaproteobacteria	Bradymonadales	Bradymonadales_fa	Bradymonadales_ge	0	0	0	0	0	0	0	0
Otu01004	Bacteria	Chloroflexi	Dehalococcoidia	GIF3	GIF3_fa	GIF3_ge	0	0	0	0	0	0	0	0
Otu01005	Bacteria	Omnitrophica	Omnitrophica_cl	Omnitrophica_or	Omnitrophica_fa	Omnitrophica_ge	0	0	0	0	0	0	0	0
Otu01006	Bacteria	Parcubacteria	unclassified	unclassified	unclassified	unclassified	0	0	0	0	0	0	0	0
Otu01007	Bacteria	Parcubacteria	Parcubacteria_cl	Parcubacteria_or	Parcubacteria_fa	Parcubacteria_ge	0	0	0	0	0	0	0	0
Otu01008	Bacteria	Gracilibacteria	Gracilibacteria_cl	Gracilibacteria_or	Gracilibacteria_fa	Gracilibacteria_ge	0.000706464	0	0	0	0	0	0	9.29368e-05
Otu01009	Bacteria	Proteobacteria	Deltaproteobacteria	Myxococcales	unclassified	unclassified	0	0	0	0	0	0	0	0
Otu01010	Bacteria	Spirochaetae	Spirochaetes	Spirochaetales	Brevinemataceae	Brevinema	0	0	0	0	0	0	0	0
Otu01011	Bacteria	Parcubacteria	Parcubacteria_cl	Parcubacteria_or	Parcubacteria_fa	Parcubacteria_ge	0.000706464	0	0	0	0	0	0	9.29368e-05
Otu01012	Bacteria	Proteobacteria	Gammaproteobacteria	Oceanospirillales	Oceanospirillaceae	Marinospirillum	0	0.000301477	0.000307787	0	0	0	0	9.29368e-05
Otu01013	Bacteria	unclassified	unclassified	unclassified	unclassified	unclassified	0	0	0	0	0	0	0	0
Otu01014	Bacteria	Firmicutes	Clostridia	Clostridiales	Clostridiales_Incertae_Sedis	Dethiosulfatibacter	0	0	0	0	0	0	0	0
Otu01015	Bacteria	Proteobacteria	Deltaproteobacteria	Sva0485	Sva0485_fa	Sva0485_ge	0	0	0	0	0	0	0	0
Otu01016	Bacteria	Lentisphaerae	Oligosphaeria	Oligosphaerales	MVP-94	MVP-94_ge	0	0	0	0	0	0	0	0
Otu01017	Bacteria	Cloacimonetes	MSBL2	MSBL2_or	MSBL2_fa	MSBL2_ge	0	0	0	0	0	0	0	0
Otu01019	Bacteria	Thermotogae	Thermotogae	Kosmotogales	Kosmotogaceae	uncultured	0	0	0	0	0	0	0	0
Otu01020	Bacteria	unclassified	unclassified	unclassified	unclassified	unclassified	0	0	0	0	0	0	0	0
Otu01021	Bacteria	Proteobacteria	Alphaproteobacteria	Rhodobacterales	Rhodobacteraceae	unclassified	0	0.000301477	0.000307787	0	0	0	0	9.29368e-05
Otu01022	Bacteria	Proteobacteria	Deltaproteobacteria	Desulfarculales	Desulfarculaceae	Desulfatiglans	0	0	0	0	0	0	0	0
Otu01024	Bacteria	Firmicutes	Clostridia	Clostridiales	Syntrophomonadaceae	Dethiobacter	0.000706464	0	0	0	0	0	0	9.29368e-05
Otu01025	Bacteria	Parcubacteria	unclassified	unclassified	unclassified	unclassified	0	0	0	0	0	0	0	0
Otu01026	Bacteria	Proteobacteria	Deltaproteobacteria	Myxococcales	unclassified	unclassified	0	0	0	0	0	0	0	0
Otu01027	Bacteria	Chloroflexi	Dehalococcoidia	unclassified	unclassified	unclassified	0.000353232	0.000301477	0	0	0	0	0	9.29368e-05
Otu01028	Bacteria	Planctomycetes	Planctomycetacia	Planctomycetales	Planctomycetaceae	Pir4_lineage	0	0	0	0	0	0	0	0
Otu01029	Bacteria	Parcubacteria	unclassified	unclassified	unclassified	unclassified	0	0	0	0	0	0	0	0
Otu01030	Bacteria	Bacteroidetes	Bacteroidia	Bacteroidales	Marinilabiaceae	unclassified	0.000353232	0	0	0	0	0	0	4.64684e-05
Otu01031	Bacteria	Parcubacteria	Parcubacteria_cl	Parcubacteria_or	Parcubacteria_fa	Parcubacteria_ge	0	0	0	0	0	0	0	0
Otu01032	Bacteria	Proteobacteria	unclassified	unclassified	unclassified	unclassified	0	0	0	0	0	0	0	0
Otu01033	Bacteria	Bacteroidetes	Bacteroidia	Bacteroidia_Incertae_Sedis	Draconibacteriaceae	unclassified	0	0	0	0	0	0	0	0
Otu01034	Bacteria	unclassified	unclassified	unclassified	unclassified	unclassified	0	0	0	0	0	0	0	0
Otu01035	Bacteria	Proteobacteria	Gammaproteobacteria	Xanthomonadales	JTB255_marine_benthic_group	JTB255_marine_benthic_group_ge	0	0	0.000307787	0	0	0	0	4.64684e-05
Otu01036	Bacteria	Acetothermia	Acetothermia_cl	Acetothermia_or	Acetothermia_fa	Acetothermia_ge	0	0	0	0	0	0	0	0
Otu01037	Bacteria	Planctomycetes	Phycisphaerae	MSBL9	MSBL9_fa	MSBL9_ge	0	0	0	0	0	0	0	0
Otu01038	Bacteria	Parcubacteria	Parcubacteria_cl	Parcubacteria_or	Parcubacteria_fa	Parcubacteria_ge	0	0	0	0	0	0	0	0
Otu01039	Bacteria	Proteobacteria	Gammaproteobacteria	Chromatiales	Ectothiorhodospiraceae	Arhodomonas	0	0	0	0	0	0	0	0
Otu01040	Bacteria	Parcubacteria	Candidatus_Moranbacteria	Candidatus_Moranbacteria_or	Candidatus_Moranbacteria_fa	Candidatus_Moranbacteria_ge	0	0	0.000615574	0	0	0	0	9.29368e-05
Otu01041	Bacteria	Parcubacteria	Candidatus_Kuenenbacteria	Candidatus_Kuenenbacteria_or	Candidatus_Kuenenbacteria_fa	Candidatus_Kuenenbacteria_ge	0.000353232	0	0	0	0	0	0	4.64684e-05
Otu01042	Bacteria	Acetothermia	Acetothermia_cl	Acetothermia_or	Acetothermia_fa	Acetothermia_ge	0	0	0	0	0	0	0	0
Otu01043	Bacteria	unclassified	unclassified	unclassified	unclassified	unclassified	0	0	0	0	0	0	0	0
Otu01044	Bacteria	Proteobacteria	Deltaproteobacteria	Desulfarculales	Desulfarculaceae	Desulfocarbo	0	0	0	0	0	0	0	0
Otu01045	Bacteria	Chloroflexi	Anaerolineae	Anaerolineales	Anaerolineaceae	uncultured	0	0	0	0	0	0	0	0
Otu01047	Bacteria	Proteobacteria	Alphaproteobacteria	Rhodobacterales	Rhodobacteraceae	unclassified	0	0	0	0	0	0	0.000338295	4.64684e-05
Otu01048	Bacteria	Proteobacteria	Deltaproteobacteria	Desulfobacterales	Desulfobacteraceae	unclassified	0.000353232	0	0	0	0	0	0	4.64684e-05
Otu01049	Bacteria	Planctomycetes	Phycisphaerae	MSBL9	MSBL9_fa	MSBL9_ge	0	0	0	0	0	0	0	0
Otu01050	Bacteria	Firmicutes	Clostridia	Clostridiales	Syntrophomonadaceae	uncultured	0.000353232	0	0	0	0	0	0	4.64684e-05
Otu01051	Bacteria	Firmicutes	unclassified	unclassified	unclassified	unclassified	0	0	0	0	0	0	0	0
Otu01052	Bacteria	Atribacteria	Atribacteria_cl	Atribacteria_or	Atribacteria_fa	Atribacteria_ge	0	0	0	0	0	0	0	0
Otu01053	Bacteria	Chloroflexi	Anaerolineae	Anaerolineales	Anaerolineaceae	uncultured	0	0	0	0	0	0	0.000338295	4.64684e-05
Otu01054	Bacteria	unclassified	unclassified	unclassified	unclassified	unclassified	0	0	0	0	0	0	0	0
Otu01055	Bacteria	Proteobacteria	Gammaproteobacteria	Chromatiales	Chromatiaceae	Thiohalobacter	0	0	0	0	0	0	0	0
Otu01056	Bacteria	Chloroflexi	Anaerolineae	Anaerolineales	Anaerolineaceae	uncultured	0	0	0	0	0	0	0	0
Otu01057	Bacteria	Chloroflexi	Dehalococcoidia	GIF9	GIF9_fa	GIF9_ge	0.000353232	0	0	0	0	0	0	4.64684e-05
Otu01058	Bacteria	Bacteroidetes	Bacteroidia	Bacteroidales	ML635J-40_aquatic_group	ML635J-40_aquatic_group_ge	0.000353232	0	0	0	0	0	0	4.64684e-05
Otu01059	Bacteria	Proteobacteria	Alphaproteobacteria	Sphingomonadales	Sphingomonadaceae	Sphingomonas	0	0	0	0	0	0	0	0
Otu01060	Bacteria	Proteobacteria	Deltaproteobacteria	NB1-j	NB1-j_fa	NB1-j_ge	0.000353232	0	0	0	0	0	0	4.64684e-05
Otu01061	Bacteria	Acetothermia	Acetothermia_cl	Acetothermia_or	Acetothermia_fa	Acetothermia_ge	0	0	0	0	0	0	0	0
Otu01062	Bacteria	Chloroflexi	Dehalococcoidia	unclassified	unclassified	unclassified	0	0	0	0	0	0	0.000338295	4.64684e-05
Otu01063	Bacteria	Actinobacteria	Actinobacteria	Corynebacteriales	Mycobacteriaceae	Mycobacterium	0	0	0	0	0	0	0	0
Otu01064	Bacteria	Planctomycetes	Phycisphaerae	Pla1_lineage	Pla1_lineage_fa	Pla1_lineage_ge	0	0	0	0	0	0	0.000338295	4.64684e-05
Otu01065	Bacteria	Chloroflexi	Anaerolineae	Anaerolineales	Anaerolineaceae	uncultured	0	0	0	0	0	0	0	0
Otu01066	Bacteria	Planctomycetes	Planctomycetacia	Planctomycetales	Planctomycetaceae	Pir4_lineage	0	0	0	0	0	0	0.000338295	4.64684e-05
Otu01067	Bacteria	Deinococcus-Thermus	Deinococci	Thermales	Thermaceae	Thermus	0	0	0	0	0	0	0	0
Otu01068	Bacteria	Proteobacteria	Deltaproteobacteria	Desulfobacterales	Desulfobulbaceae	MSBL7	0	0	0	0	0	0	0	0
Otu01069	Bacteria	Cloacimonetes	MSBL8	MSBL8_or	MSBL8_fa	MSBL8_ge	0	0	0	0	0	0	0.000338295	4.64684e-05
Otu01070	Bacteria	Spirochaetae	Spirochaetes	Spirochaetales	Spirochaetaceae	Spirochaeta_2	0	0	0	0	0	0	0	0
Otu01071	Bacteria	Parcubacteria	Parcubacteria_cl	Parcubacteria_or	Parcubacteria_fa	Parcubacteria_ge	0	0.000301477	0	0	0	0	0	4.64684e-05
Otu01072	Bacteria	Chloroflexi	SBR2076	SBR2076_or	SBR2076_fa	SBR2076_ge	0	0.000301477	0	0	0	0	0	4.64684e-05
Otu01073	Bacteria	Cloacimonetes	MSBL8	MSBL8_or	MSBL8_fa	MSBL8_ge	0	0	0	0	0	0.000348432	0	4.64684e-05
Otu01074	Bacteria	PAUC34f	PAUC34f_cl	PAUC34f_or	PAUC34f_fa	PAUC34f_ge	0	0.000301477	0	0	0	0	0	4.64684e-05
Otu01075	Bacteria	Proteobacteria	Deltaproteobacteria	Desulfuromonadales	Desulfuromonadaceae	unclassified	0	0.000301477	0	0	0	0	0	4.64684e-05
Otu01076	Bacteria	Atribacteria	Atribacteria_cl	Atribacteria_or	Atribacteria_fa	Atribacteria_ge	0	0	0	0	0	0.000348432	0	4.64684e-05
Otu01077	Bacteria	Spirochaetae	Spirochaetes	Spirochaetales	Spirochaetaceae	Spirochaeta_2	0	0.000301477	0	0	0	0	0	4.64684e-05
Otu01079	Bacteria	Chloroflexi	Anaerolineae	Anaerolineales	Anaerolineaceae	uncultured	0	0.000301477	0	0	0	0	0	4.64684e-05
Otu01080	Bacteria	Bacteroidetes	Bacteroidia	Bacteroidia_Incertae_Sedis	Draconibacteriaceae	unclassified	0	0.000301477	0	0	0	0	0	4.64684e-05
Otu01082	Bacteria	Omnitrophica	Omnitrophica_cl	Omnitrophica_or	Omnitrophica_fa	Omnitrophica_ge	0	0	0	0	0	0	0	0
Otu01083	Bacteria	Chloroflexi	Anaerolineae	Anaerolineales	Anaerolineaceae	uncultured	0	0	0	0	0	0	0.000338295	4.64684e-05
Otu01084	Bacteria	Firmicutes	Clostridia	Clostridiales	Syntrophomonadaceae	unclassified	0	0	0	0	0	0.000348432	0	4.64684e-05
Otu01085	Bacteria	CPR2	CPR2_cl	CPR2_or	CPR2_fa	CPR2_ge	0	0.000301477	0	0	0	0	0	4.64684e-05
Otu01086	Bacteria	Bacteroidetes	Bacteroidia	Bacteroidales	ML635J-40_aquatic_group	ML635J-40_aquatic_group_ge	0.000353232	0	0	0	0	0	0	4.64684e-05
Otu01087	Bacteria	Chloroflexi	Anaerolineae	Anaerolineales	Anaerolineaceae	uncultured	0	0	0	0	0	0	0	0
Otu01088	Bacteria	Bacteroidetes	Flavobacteriia	Flavobacteriales	Flavobacteriaceae	Salegentibacter	0	0.000301477	0	0	0	0	0	4.64684e-05
Otu01089	Bacteria	Chloroflexi	Dehalococcoidia	GIF3	GIF3_fa	GIF3_ge	0	0	0	0	0	0.000348432	0	4.64684e-05
Otu01090	Bacteria	Omnitrophica	Omnitrophica_cl	Omnitrophica_or	Omnitrophica_fa	Omnitrophica_ge	0	0.000301477	0	0	0	0	0	4.64684e-05
Otu01091	Bacteria	Planctomycetes	Phycisphaerae	MSBL9	MSBL9_fa	MSBL9_ge	0	0	0	0	0	0	0	0
Otu01093	Bacteria	Planctomycetes	Pla3_lineage	Pla3_lineage_or	Pla3_lineage_fa	Pla3_lineage_ge	0	0	0	0	0	0	0	0
Otu01094	Bacteria	Proteobacteria	Alphaproteobacteria	Rhodobacterales	Rhodobacteraceae	unclassified	0	0	0	0	0	0	0	0
Otu01095	Bacteria	Actinobacteria	Actinobacteria	Micrococcales	Micrococcaceae	Kocuria	0	0.000301477	0	0	0	0	0	4.64684e-05
Otu01096	Bacteria	Proteobacteria	Deltaproteobacteria	Bdellovibrionales	Bacteriovoracaceae	uncultured	0	0.000301477	0	0	0	0	0	4.64684e-05
Otu01097	Bacteria	Proteobacteria	Gammaproteobacteria	Methylococcales	Crenotrichaceae	Crenothrix	0.000353232	0	0	0	0	0	0	4.64684e-05
Otu01098	Bacteria	Firmicutes	Clostridia	Clostridiales	Syntrophomonadaceae	uncultured	0	0.000301477	0	0	0	0	0	4.64684e-05
Otu01099	Bacteria	Spirochaetae	Spirochaetes	Spirochaetales	Spirochaetaceae	Spirochaeta_2	0	0.000301477	0	0	0	0	0	4.64684e-05
Otu01101	Bacteria	Proteobacteria	Deltaproteobacteria	Desulfovibrionales	Desulfomicrobiaceae	Desulfomicrobium	0	0.000301477	0	0	0	0	0	4.64684e-05
Otu01102	Bacteria	Elusimicrobia	Elusimicrobia	Lineage_I	Unknown_Family	Candidatus_Endomicrobium	0	0.000301477	0	0	0	0	0	4.64684e-05
Otu01103	Bacteria	Spirochaetae	Spirochaetes	Spirochaetales	Spirochaetaceae	Spirochaeta_2	0	0	0	0	0	0	0.000338295	4.64684e-05
Otu01104	Bacteria	Omnitrophica	Omnitrophica_cl	Omnitrophica_or	Omnitrophica_fa	Omnitrophica_ge	0	0.000301477	0	0	0	0	0	4.64684e-05
Otu01105	Bacteria	Fibrobacteres	Fibrobacteria	Fibrobacterales	FD035	FD035_ge	0	0.000301477	0	0	0	0	0	4.64684e-05
Otu01106	Bacteria	Chloroflexi	Anaerolineae	Anaerolineales	Anaerolineaceae	uncultured	0	0.000301477	0	0	0	0	0	4.64684e-05
Otu01107	Bacteria	Omnitrophica	Omnitrophica_cl	Omnitrophica_or	Omnitrophica_fa	Omnitrophica_ge	0	0.000301477	0	0	0	0	0	4.64684e-05
Otu01108	Bacteria	Bacteroidetes	unclassified	unclassified	unclassified	unclassified	0	0.000301477	0	0	0	0	0	4.64684e-05
Otu01109	Bacteria	Parcubacteria	unclassified	unclassified	unclassified	unclassified	0	0	0	0	0	0	0	0
Otu01110	Bacteria	Chloroflexi	Dehalococcoidia	unclassified	unclassified	unclassified	0	0.000301477	0	0	0	0	0	4.64684e-05
Otu01111	Bacteria	Chloroflexi	Anaerolineae	Anaerolineales	Anaerolineaceae	uncultured	0	0	0	0	0	0.000348432	0	4.64684e-05
Otu01112	Bacteria	Parcubacteria	Parcubacteria_cl	Parcubacteria_or	Parcubacteria_fa	Parcubacteria_ge	0	0.000301477	0	0	0	0	0	4.64684e-05
Otu01114	Bacteria	Proteobacteria	Alphaproteobacteria	Rhodobacterales	Rhodobacteraceae	unclassified	0	0	0	0	0	0	0	0
Otu01115	Bacteria	Omnitrophica	Omnitrophica_cl	Omnitrophica_or	Omnitrophica_fa	Omnitrophica_ge	0	0.000301477	0	0	0	0	0	4.64684e-05
Otu01116	Bacteria	Thermotogae	Thermotogae	Petrotogales	Petrotogaceae	SC103	0	0	0	0	0	0	0	0
Otu01117	Bacteria	Proteobacteria	unclassified	unclassified	unclassified	unclassified	0.000353232	0	0	0	0	0	0	4.64684e-05
Otu01118	Bacteria	Proteobacteria	Alphaproteobacteria	Rhizobiales	Methylobacteriaceae	Microvirga	0	0	0	0	0	0	0	0
Otu01119	Bacteria	Firmicutes	Clostridia	Clostridiales	Syntrophomonadaceae	Candidatus_Contubernalis	0	0	0	0	0	0	0.000338295	4.64684e-05
Otu01120	Bacteria	Chloroflexi	TK10	TK10_or	TK10_fa	TK10_ge	0.000353232	0	0	0	0	0	0	4.64684e-05
Otu01121	Bacteria	unclassified	unclassified	unclassified	unclassified	unclassified	0.000353232	0	0	0	0	0	0	4.64684e-05
Otu01122	Bacteria	Acetothermia	Acetothermia_cl	Acetothermia_or	Acetothermia_fa	Acetothermia_ge	0.000353232	0	0	0	0	0	0	4.64684e-05
Otu01123	Bacteria	Bacteroidetes	Bacteroidetes_BD2-2	Bacteroidetes_BD2-2_or	Bacteroidetes_BD2-2_fa	Bacteroidetes_BD2-2_ge	0	0	0	0	0	0	0.000338295	4.64684e-05
Otu01124	Bacteria	Firmicutes	Clostridia	Clostridiales	Family_XIV	uncultured	0.000353232	0	0	0	0	0	0	4.64684e-05
Otu01125	Bacteria	Chloroflexi	Dehalococcoidia	GIF9	GIF9_fa	GIF9_ge	0	0	0	0	0	0	0.000338295	4.64684e-05
Otu01126	Bacteria	unclassified	unclassified	unclassified	unclassified	unclassified	0.000353232	0	0	0	0	0	0	4.64684e-05
Otu01127	Bacteria	unclassified	unclassified	unclassified	unclassified	unclassified	0.000353232	0	0	0	0	0	0	4.64684e-05
Otu01128	Bacteria	Planctomycetes	Phycisphaerae	MSBL9	MSBL9_fa	MSBL9_ge	0	0	0	0	0	0	0.000338295	4.64684e-05
Otu01129	Bacteria	Planctomycetes	Phycisphaerae	Pla1_lineage	Pla1_lineage_fa	Pla1_lineage_ge	0	0	0	0	0	0	0.000338295	4.64684e-05
Otu01130	Bacteria	Proteobacteria	Deltaproteobacteria	Desulfobacterales	Desulfobacteraceae	Desulfatitalea	0.000353232	0	0	0	0	0	0	4.64684e-05
Otu01131	Bacteria	Chloroflexi	Anaerolineae	Anaerolineales	Anaerolineaceae	uncultured	0.000353232	0	0	0	0	0	0	4.64684e-05
Otu01132	Bacteria	Planctomycetes	Phycisphaerae	Phycisphaerales	unclassified	unclassified	0	0	0	0	0	0	0.000338295	4.64684e-05
Otu01133	Bacteria	unclassified	unclassified	unclassified	unclassified	unclassified	0.000353232	0	0	0	0	0	0	4.64684e-05
Otu01135	Bacteria	Firmicutes	Clostridia	Clostridiales	Peptostreptococcaceae	Acetoanaerobium	0.000353232	0	0	0	0	0	0	4.64684e-05
Otu01136	Bacteria	Gemmatimonadetes	BD2-11_terrestrial_group	BD2-11_terrestrial_group_or	BD2-11_terrestrial_group_fa	BD2-11_terrestrial_group_ge	0	0	0	0	0	0	0.000338295	4.64684e-05
Otu01138	Bacteria	Elusimicrobia	Elusimicrobia	MD2894-B20	MD2894-B20_fa	MD2894-B20_ge	0.000353232	0	0	0	0	0	0	4.64684e-05
Otu01139	Bacteria	Firmicutes	Clostridia	unclassified	unclassified	unclassified	0.000353232	0	0	0	0	0	0	4.64684e-05
Otu01140	Bacteria	Verrucomicrobia	WCHB1-41	WCHB1-41_or	WCHB1-41_fa	WCHB1-41_ge	0	0	0	0	0	0	0.000338295	4.64684e-05
Otu01142	Bacteria	Bacteroidetes	Sphingobacteriia	Sphingobacteriales	CMW-169	CMW-169_ge	0.000353232	0	0	0	0	0	0	4.64684e-05
Otu01143	Bacteria	Proteobacteria	Gammaproteobacteria	Methylococcales	Methylococcaceae	Methylomicrobium	0.000353232	0	0	0	0	0	0	4.64684e-05
Otu01144	Bacteria	Proteobacteria	Deltaproteobacteria	unclassified	unclassified	unclassified	0	0	0	0	0	0	0.000338295	4.64684e-05
Otu01146	Bacteria	Bacteroidetes	unclassified	unclassified	unclassified	unclassified	0	0	0	0	0	0	0.000338295	4.64684e-05
Otu01147	Bacteria	Chloroflexi	Dehalococcoidia	unclassified	unclassified	unclassified	0.000353232	0	0	0	0	0	0	4.64684e-05
Otu01148	Bacteria	Chloroflexi	Dehalococcoidia	GIF9	GIF9_fa	GIF9_ge	0	0	0	0	0	0	0.000338295	4.64684e-05
Otu01150	Bacteria	Parcubacteria	unclassified	unclassified	unclassified	unclassified	0	0	0	0	0	0	0.000338295	4.64684e-05
Otu01151	Bacteria	Proteobacteria	Gammaproteobacteria	Acidiferrobacterales	Acidiferrobacteraceae	Sulfurifustis	0	0	0	0	0	0	0.000338295	4.64684e-05
Otu01152	Bacteria	Firmicutes	Clostridia	Clostridiales	Lachnospiraceae	Cellulosilyticum	0.000353232	0	0	0	0	0	0	4.64684e-05
Otu01153	Bacteria	Ignavibacteriae	Ignavibacteria	Ignavibacteriales	BSN166	BSN166_ge	0.000353232	0	0	0	0	0	0	4.64684e-05
Otu01154	Bacteria	Proteobacteria	Deltaproteobacteria	Desulfobacterales	Desulfobacteraceae	Desulfonatronobacter	0.000353232	0	0	0	0	0	0	4.64684e-05
Otu01155	Bacteria	Firmicutes	Clostridia	Halanaerobiales	Halobacteroidaceae	uncultured	0	0	0	0	0	0	0.000338295	4.64684e-05
Otu01156	Bacteria	Chloroflexi	Anaerolineae	Anaerolineales	Anaerolineaceae	uncultured	0	0	0	0	0	0	0.000338295	4.64684e-05
Otu01157	Bacteria	Chloroflexi	Anaerolineae	Anaerolineales	Anaerolineaceae	uncultured	0	0	0	0	0	0	0.000338295	4.64684e-05
Otu01158	Bacteria	Planctomycetes	Phycisphaerae	unclassified	unclassified	unclassified	0	0	0	0	0	0	0.000338295	4.64684e-05
Otu01159	Bacteria	Microgenomates	Candidatus_Woesebacteria	Candidatus_Woesebacteria_or	Candidatus_Woesebacteria_fa	Candidatus_Woesebacteria_ge	0	0	0	0	0	0	0.000338295	4.64684e-05
Otu01160	Bacteria	Proteobacteria	unclassified	unclassified	unclassified	unclassified	0.000353232	0	0	0	0	0	0	4.64684e-05
Otu01161	Bacteria	Chloroflexi	unclassified	unclassified	unclassified	unclassified	0.000353232	0	0	0	0	0	0	4.64684e-05
Otu01162	Bacteria	Parcubacteria	unclassified	unclassified	unclassified	unclassified	0	0	0	0	0	0	0.000338295	4.64684e-05
Otu01163	Bacteria	Proteobacteria	Deltaproteobacteria	Desulfarculales	Desulfarculaceae	Desulfatiglans	0	0	0	0	0	0	0	0
Otu01164	Bacteria	Proteobacteria	unclassified	unclassified	unclassified	unclassified	0	0	0	0	0	0	0	0
Otu01165	Bacteria	Firmicutes	Clostridia	Clostridiales	Clostridiaceae_2	Alkaliphilus	0	0	0	0	0	0	0.000338295	4.64684e-05
Otu01167	Bacteria	Deferribacteres	Deferribacteres	Deferribacterales	Deferribacteraceae	Flexistipes	0	0	0	0	0	0	0	0
Otu01168	Bacteria	Cyanobacteria	Melainabacteria	Gastranaerophilales	Gastranaerophilales_fa	Gastranaerophilales_ge	0	0	0	0	0	0	0.000338295	4.64684e-05
Otu01169	Bacteria	Proteobacteria	Deltaproteobacteria	Desulfovibrionales	Desulfonatronaceae	Desulfonatronum	0	0	0	0	0	0	0.000338295	4.64684e-05
Otu01170	Bacteria	unclassified	unclassified	unclassified	unclassified	unclassified	0	0	0	0	0	0	0.000338295	4.64684e-05
Otu01171	Bacteria	unclassified	unclassified	unclassified	unclassified	unclassified	0	0	0	0	0	0	0	0
Otu01172	Bacteria	TA06	TA06_cl	TA06_or	TA06_fa	TA06_ge	0	0	0	0	0	0	0.000338295	4.64684e-05
Otu01173	Bacteria	unclassified	unclassified	unclassified	unclassified	unclassified	0.000353232	0	0	0	0	0	0	4.64684e-05
Otu01174	Bacteria	Planctomycetes	OM190	OM190_or	OM190_fa	OM190_ge	0	0	0	0	0	0	0.000338295	4.64684e-05
Otu01176	Bacteria	Proteobacteria	Gammaproteobacteria	Gammaproteobacteria_Incertae_Sedis	Unknown_Family	Thiohalorhabdus	0	0	0	0	0	0	0	0
Otu01177	Bacteria	Proteobacteria	Betaproteobacteria	Burkholderiales	Comamonadaceae	unclassified	0	0	0	0	0	0	0	0
Otu01179	Bacteria	Proteobacteria	Gammaproteobacteria	Gammaproteobacteria_Incertae_Sedis	Unknown_Family	Thiohalophilus	0	0	0	0	0	0	0	0
Otu01180	Bacteria	Chloroflexi	SBR2076	SBR2076_or	SBR2076_fa	SBR2076_ge	0	0	0	0	0	0	0.000338295	4.64684e-05
Otu01182	Bacteria	Ignavibacteriae	Ignavibacteria	Ignavibacteriales	BSN166	BSN166_ge	0	0	0	0	0	0	0.000338295	4.64684e-05
Otu01183	Bacteria	Chloroflexi	Anaerolineae	Anaerolineales	Anaerolineaceae	uncultured	0	0	0	0	0	0	0	0
Otu01184	Bacteria	WS1	WS1_cl	WS1_or	WS1_fa	WS1_ge	0	0	0	0	0	0	0	0
Otu01185	Bacteria	Proteobacteria	Deltaproteobacteria	SAR324_clade	SAR324_clade	SAR324_clade	0	0	0	0	0	0	0	0
Otu01186	Bacteria	Actinobacteria	Acidimicrobiia	Acidimicrobiales	uncultured	uncultured_ge	0	0	0	0	0	0	0.000338295	4.64684e-05
Otu01187	Bacteria	unclassified	unclassified	unclassified	unclassified	unclassified	0.000353232	0	0	0	0	0	0	4.64684e-05
Otu01188	Bacteria	WS2	WS2_cl	WS2_or	WS2_fa	WS2_ge	0	0	0	0	0	0	0.000338295	4.64684e-05
Otu01189	Bacteria	Parcubacteria	unclassified	unclassified	unclassified	unclassified	0	0	0	0	0	0	0.000338295	4.64684e-05
Otu01190	Bacteria	Chloroflexi	Dehalococcoidia	GIF9	GIF9_fa	GIF9_ge	0	0	0	0	0	0	0.000338295	4.64684e-05
Otu01191	Bacteria	Chloroflexi	Dehalococcoidia	GIF9	GIF9_fa	GIF9_ge	0	0	0	0	0	0	0.000338295	4.64684e-05
Otu01192	Bacteria	Planctomycetes	Phycisphaerae	MSBL9	MSBL9_fa	MSBL9_ge	0.000353232	0	0	0	0	0	0	4.64684e-05
Otu01193	Bacteria	Chloroflexi	Dehalococcoidia	GIF9	GIF9_fa	GIF9_ge	0	0	0	0	0	0	0.000338295	4.64684e-05
Otu01194	Bacteria	Acidobacteria	Holophagae	Holophagae_Incertae_Sedis	Unknown_Family	Thermoanaerobaculum	0	0	0	0	0	0	0.000338295	4.64684e-05
Otu01195	Bacteria	Aerophobetes	Aerophobetes_cl	Aerophobetes_or	Aerophobetes_fa	Aerophobetes_ge	0	0	0	0	0	0	0	0
Otu01196	Bacteria	Firmicutes	Clostridia	Clostridiales	Syntrophomonadaceae	uncultured	0	0	0	0	0	0	0.000338295	4.64684e-05
Otu01197	Bacteria	Proteobacteria	Deltaproteobacteria	Desulfuromonadales	Desulfuromonadaceae	Desulfuromusa	0	0	0	0	0	0	0.000338295	4.64684e-05
Otu01198	Bacteria	Spirochaetae	Spirochaetes	Spirochaetales	Spirochaetaceae	unclassified	0	0	0	0	0	0	0.000338295	4.64684e-05
Otu01199	Bacteria	Parcubacteria	Parcubacteria_cl	Parcubacteria_or	Parcubacteria_fa	Parcubacteria_ge	0	0	0	0	0	0	0.000338295	4.64684e-05
Otu01200	Bacteria	Proteobacteria	Gammaproteobacteria	Thiotrichales	Piscirickettsiaceae	unclassified	0	0	0	0	0	0	0	0
Otu01201	Bacteria	unclassified	unclassified	unclassified	unclassified	unclassified	0	0	0	0	0	0	0	0
Otu01202	Bacteria	Hydrogenedentes	Hydrogenedentes_cl	Hydrogenedentes_or	Hydrogenedentes_fa	Hydrogenedentes_ge	0	0	0	0	0	0	0.000338295	4.64684e-05
Otu01203	Bacteria	Bacteroidetes	Bacteroidia	Bacteroidia_Incertae_Sedis	Draconibacteriaceae	uncultured	0	0	0	0	0	0	0.000338295	4.64684e-05
Otu01204	Bacteria	Lentisphaerae	unclassified	unclassified	unclassified	unclassified	0	0	0	0	0	0	0.000338295	4.64684e-05
Otu01205	Bacteria	Ignavibacteriae	Ignavibacteria	Ignavibacteriales	BSN166	BSN166_ge	0	0	0	0	0	0	0.000338295	4.64684e-05
Otu01206	Bacteria	Atribacteria	Atribacteria_cl	Atribacteria_or	Atribacteria_fa	Atribacteria_ge	0	0	0	0	0	0	0.000338295	4.64684e-05
Otu01207	Bacteria	Chloroflexi	SHA-26	SHA-26_or	SHA-26_fa	SHA-26_ge	0	0	0	0	0	0	0.000338295	4.64684e-05
Otu01209	Bacteria	unclassified	unclassified	unclassified	unclassified	unclassified	0	0	0	0	0	0	0	0
Otu01210	Bacteria	Proteobacteria	Gammaproteobacteria	Gammaproteobacteria_Incertae_Sedis	Unknown_Family	Thiohalorhabdus	0	0	0	0	0	0	0	0
Otu01211	Bacteria	Spirochaetae	Spirochaetes	Spirochaetales	Spirochaetaceae	Spirochaeta_2	0	0	0	0	0	0	0	0
Otu01212	Bacteria	unclassified	unclassified	unclassified	unclassified	unclassified	0	0	0	0	0	0	0	0
Otu01213	Bacteria	Parcubacteria	Parcubacteria_cl	Parcubacteria_or	Parcubacteria_fa	Parcubacteria_ge	0	0	0	0	0	0	0	0
Otu01214	Bacteria	Acidobacteria	Subgroup_18	Subgroup_18_or	Subgroup_18_fa	Subgroup_18_ge	0	0	0	0	0	0	0	0
Otu01215	Bacteria	Firmicutes	Clostridia	Thermoanaerobacterales	Family_III	uncultured	0	0	0	0	0	0	0	0
Otu01216	Bacteria	Bacteroidetes	Bacteroidetes_BD2-2	Bacteroidetes_BD2-2_or	Bacteroidetes_BD2-2_fa	Bacteroidetes_BD2-2_ge	0	0	0	0	0	0	0	0
[truncated: 663 more rows]

## Sheet: AR_VA01
OTU	domain	phylum	class	order	family	genus	AR01-65.5cm-VA01	AR01-41.5cm-VA01	AR01-17.5cm-VA01	AR01.14.5cm-VA01	AR01-11.5cm-VA01	AR01-1.5cm-VA01	AR01-ew-VA01	abundance in total reads
[truncated: 514 more rows]

[truncated: 5 more sheets: AR_VA02, PA02_VA01, PA02_VA02, PA02_VB01, PA02_VB02]
